# Supplementary material for: Impact of aromatase inhibitor treatment on global gene expression and its association with antiproliferative response in ER+ breast cancer in postmenopausal patients
Source: Breast Cancer Res. 2019 Dec 31;22:2. doi: 10.1186/s13058-019-1223-z (PMC6938628; doi:10.1186/s13058-019-1223-z)
Supplement: Supplementary file 2 — Additional file 2. Table S1. Published gene-signatures. Table S2. Study endpoints. Table S3. Study demographics. Table S4. List of patients and their status of HER2, Ki67 and CCCA. Table S5. Ki67 data summary. (A) Percentage change in Ki67 expression after 2-weeks AI-treatment. (B) Anti-proliferative response summary. (C) Summary of number of tumours that reached CCCA. Table S6. Genes whose baseline expression significantly correlated with Change.Ki67 (p < 0.005) in HER2- group. Table S7. Unpaired t-test of significance for the difference between two-group means: i) non-responders vs responders; ii) noCCCAs vs CCCAs in HER2- group. Table S8. Genes whose baseline expression significantly correlated with residual Ki67 (p < 0.005) in HER2- group. Table S9. Pathway analysis of genes in Table S8. Table S10. Genes whose baseline expression is significantly different (p < 0.001) between CCCA and noCCCA in HER2- group. Table S11. Genes significantly regulated by AI with p < 0.005 by univariate Two-sample T-test in HER2- group. Table S12. Top 20 AI-downregulated / AI-upregulated genes, and additional AI-regulated genes of interest identified from HER2- paired tumours. Genes were ranked by fold-change (FC). The Significantly different (p-value) derived from Mann-Whitney test comparing the relative change in expression of a given gene in the HER2- group versus the HER2+ group. ns: p >= 0.05. Table S13. Enriched canonical pathways of the significantly AI-regulated genes in Table S11. Table S14. Correlations of the change in ESR1 / gene-signatures and change in Ki67 / residual-Ki67 in i) HER2- group, ii) HER2+ group, iii) Significance of the difference between the 2 correlation-coefficients. Table S15. Genes significantly regulated by AI with p < 0.005 by univariate Two-sample T-test in HER2+ group. Table S16. Genes whose baseline expression significantly correlated with Change.Ki67 (p < 0.005) in HER2+ group. Table S17. Genes whose baseline expression significantly correlated w [file 13058_2019_1223_MOESM2_ESM.xlsx]

## Sheet: Index
Supplementary file 2: Tables (Gao et al.)
Table S1	Published Gene Signatures
Table S2	A reference table of the endpoints
Table S3	Demographics for Study
Table S4	List of 254 ER+ patients (198 AI-treated and 56 Control) and their HER2 status, Ki67 levels and status, CCCA status
Table S5	Summary of Ki67 data (a, b, c). (a) Percentage of 2-week change in Ki67 expression after 2-weeks AI-treatment. (b) Summary of anti-proliferative response. Poor anti-proliferative response (non-responder) is classified if the tumour had less or equal to 60% reduction in Ki67 after 2-weeks of AI. (c) Summary of number of tumours that reached complete cell cycle arrest (CCCA). CCCA is defined if the…
Table S6	List of 123 genes whose baseline expression significantly correlated with change in Ki67 (p<0.005) based on 155 HER2- of the 178 AI-treated samples. Of note, because the change is a reduction in Ki67, correlations with good response are negatively signed.
Table S7	Unpaired t-test of significance for the difference between two group means of i) non-responders vs responders; ii) noCCCAs vs CCCAs in HER2- group
Table S8	List of 678 genes whose baseline expression significantly correlated with residual Ki67 (p<0.005) based on 155 HER2- of the 178 AI-treated samples
Table S9	Pathway analysis of the list of 678 genes whose baseline expression correlated with residual Ki67 in HER2- tumours by Spearman correlation at a p-value of <0.005
Table S10	List of 129 genes whose baseline expression was significantly different (p<0.001) between CCCA and noCCCA based on 155 HER2- of the 178 AI-treated samples
Table S11	List of 990 genes (902 annotated) were significantly regulated by AI with p< 0.005 by univariate Two-sample T-test in HER2- tumours
Table S12	Genes differentially expressed between baseline and surgery by comparing the expression mean changes (log2(Surgery/Baseline)) of the Treated tumours and Control at p-value < 0.005 using Unpaired T-tests. The top 20 genes down-regulated by AI, the top 20 genes upregulated, and plus selected additional regulated genes of interest identified from 135 pairs of HER2- tumours are shown.
Table S13	List of canonical pathways of the 902 significantly AI-regulated genes resulting from INGENUITY pathway analysis
Table S14	Spearman Rank Correlation of change in ESR1 expression and gene signature scores and percentage of two-week change in Ki67 in (i) HER2- tumours, (ii) HER2+ tumours, (iii) Significance of the Difference Between Two Correlation Coefficients (HER2- vs HER2+).
Table S15	List of 80 genes (71 annotated) were significantly regulated by AI with p< 0.005 by univariate Two-sample T-test in ER+/HER2+ tumoue
Table S16	List of 52 genes whose baseline expression significantly correlated with Change.Ki67 (p<0.005) based on 23 HER2+ of the 178 AI-treated samples
Table S17	List of 72 genes whose baseline expression significantly correlated with residual Ki67 (p<0.005) based on 23 HER2+ of the 178 AI-treated samples

## Sheet: TableS1
Table S1. Published Gene Signatures
		Module Name	Module Name	Reference
Previously, reported gene signatures that associate with response to AI-therapy, Gao et al.	ER signalling and E-regulated modules	ESR1.1	ESR1.1-GS	Mackay et al.
		SET	SET-GS	Symmans et al
		ESR1.2	ESR1.2-GS	Desmedt et al.
		ERG	ERGs-GS	Dunbier et al.
	Proliferation based Modules	AURKA	AURKA-GS	Desmedt et al.
		Gene70	Gene70-GS	van 't Veer et al.
		GGI	GGI-GS	Sotiriou et al.
		CIN70	CIN70-GS	Carter et al.
		E2F3	E2F3-GS	Bild et al.
	Growth factor receptors and cytoplasmic signalling related modules	IGF1	IGF1-GS	Creighton et al.
		obesity	obesity-GS	Creighton et al.
		MAPK	MAPK-GS	Creighton et al.
		SRC	SRC-GS	Bild et al.
		RAS	RAS-GS	Bild et al.
		BetaCatenin	BetaCatenin-GS	Bild et al.
		AKT/mTOR	AKT/mTOR-GS	Majumder et al.
		VEGF	VEGF-GS	Desmedt et al.
		ERBB2	ERBB2-GS	Desmedt et al.
		PIK3CA	PIK3CA-GS	Loi et al.
		PTEN	PTEN-GS	Saale at al.
	Cell cycle related module	MYC	MYC-GS	Bild et al.
	Apoptosis and cell survival signalling related module	CASP3	CASP3-GS	Desmedt et al.
		Immune.1	Immune.1-GS	Teschendorff at al.
		Immune.2.STAT1	STAT1-GS	Desmedt et al.
		Stroma.1	Stroma.1-GS	Farmer at al.
		Stroma.2.PLAU	Stroma.2.PLAU-GS	Desmedt et al.
Newly added published signatures in the study	Loss of the retinoblastoma gene signature	DiLeoRBloss-GS	DiLeoRBloss-GS	Luca Malorni et al.
		JClinInvest2007RBloss	JClinInvest2007RBloss-GS	Bosco et al.
	E2F activity signatures	E2F4activation-GS	E2F4activation-GS	Angel L. Guerrero-Zotano et al.
		E2FmotifCellCycleAssociated	E2FmotifCellCycleAssociated-GS	Miller TW et al.
		E2Factivation-GS	E2Factivation-GS	Miller TW et al.
	Immune or Stromal related signatures	Bcell-GS	Bcell-GS	Iglesia MD et al.
		Tcell-GS	Tcell-GS	Iglesia MD et al.
		MacTh1-GS	MacTh1-GS	Iglesia MD et al.
		Inflammatory-GS	Inflammatory-GS	Dunbier et al.
		ImmuneScore	ImmuneScore	ESTIMATE
		StromalScore	StromalScore	ESTIMATE
		TP53-GS	TP53-GS	Coutant C et al.
		WntTarget34-GS	WntTarget34-GS	VerhaeghCR2014TableS1
		ERTarget27-GS	ERTarget27-GS	VerhaeghCR2014TableS2
		PI3K-GS	PI3K-GS	Creighton2010
		GDNF-GS	GDNF-GS	Andrea Morandi et al.

## Sheet: TableS2
Table S2. A reference table of the endpoints
	Endpoint name	description	Variable type	Definition
	change in Ki67	reflect the antiproliferative response to AI treatment which relates to benefit from the treatment	continuous	Percentage change in Ki67 was defined as: ((surgery.Ki67- baseline.Ki67)/baseline.Ki67)*100
	responder or non-responder		discrete	responde: Ki67 reduction of >60%; non-responder: Ki67 reduction of <60%
	residual Ki67	relate to the residual risk after AI-therapy	continuous	Ki67 (%) level after 2-weeks AI-treatment
	presence or absence of complete cell cycle arrest (CCCA or noCCCA)		discrete	CCCA: residual Ki67<2.7%; noCCCA: residual Ki67 >2.7%

## Sheet: TableS3
Table S3. Demographics for Study
	AI treated - HER2 negative		AI treated - HER2 positive		AI-treated - total
	n=172		n=26		n = 198
	n	%	n	%	n	%
Age at randomisation (years)
50-59	19	11.1	4	15.4	23	11.6
60-69	51	59.7	9	34.6	60	30.3
70-79	64	37.2	10	38.5	74	37.4
≥80	38	22.1	3	11.5	41	20.7
Age at randomisation - Median (IQR)*	73	(64.6 - 79.0)	69.8	(61.3-76.4)	72	(64.5 – 78.4)
Tumour grade
G1	6	3.5	0	0	6	3
G2	108	62.8	13	50	121	61.1
G3	27	15.7	11	42.3	38	19.2
Not known	31	18	2	7.7	33	16.7
Surgery Tumour size (cm)
≤2	58	33.7	5	19.2	63	31.8
>2 & ≤5	110	64	21	80.8	131	66.2
>5	4	2.3	0	0	4	2
Nodal status
Negative	98	57	15	57.7	113	57.1
Positive	74	34.3	11	15.4	85	42.9
Not known	0	0	0	0	0	0
Histological type
Ductal	138	80.2	23	88.5	161	81.3
Lobular	28	16.3	3	11.5	31	15.7
DCIS	0	0	0	0	0	0
Mucinous	2	1.2	0	0	2	1
Mixed ductal and lobular	0	0	0	0	0	0
Papillary	1	0.6	0	0	1	0.5
Not known	3	1.74	0	0	3	1.5
ER status
Positive	171	99.4	26	100	197	99.5
Negative	1	0.6	0	0	1	0.5
PgR status
Positive	121	70.4	12	46.2	133	67.2
Negative	28	16.3	11	42.3	39	19.7
Not known	23	13.4	3	11.5	26	13.1
Ki67 (%) at baseline - Median (IQR)*	17.7	(11.4 - 29.4)	37.7	(19.0-42.0)	19.9	(11.6 - 32.2)

## Sheet: TableS4
Table S4. List of 254 ER+ patients (198 AI-treated and 56 Control) and their HER2 status, Ki67 levels and status, CCCA status
#	# 254 tumours: Control=56, AI-treated=198)	Patient.ID	Group	ER status	HER2 status	Paired or Baseline.Single	Baseline.Ki67	Surgery.Ki67	Change.Ki67	R or noR (Change.Ki67 < -60 AND Baseline.Ki67 >= 5%)	CCCA (Surgery.Ki67 <=2.7)
1	Control.1	POET0873	No Peri AI	Positive	Unknown/Missing	Paired	27.1368	26.5152	-2.29062
2	Control.2	POET2967	No Peri AI	Positive	Unknown/Missing	Paired	36.698	27.0913	-26.1778
3	Control.3	POET0340	No Peri AI	Positive	Positive	Paired	40.7895	34.0993	-16.4018
4	Control.4	POET0378	No Peri AI	Positive	Positive	Paired	14.937	25.3616	69.7911
5	Control.5	POET0946	No Peri AI	Positive	Positive	Paired	76.9231	49.5851	-35.5394
6	Control.6	POET1315	No Peri AI	Positive	Positive	Paired	6.34146	15.8291	149.613
7	Control.7	POET1371	No Peri AI	Positive	Positive	Paired	7.95455	14.0805	77.0115
8	Control.8	POET1674	No Peri AI	Positive	Positive	Paired	16.9896	13.9259	-18.0325
9	Control.9	POET1783	No Peri AI	Positive	Positive	Paired	18.9599	9.79381	-48.3446
10	Control.10	POET2671	No Peri AI	Positive	Positive	Paired	39.2177	38.5542	-1.69168
11	Control.11	POET0044	No Peri AI	Positive	Negative	Paired	32.1352	25.495	-20.6632
12	Control.12	POET0072	No Peri AI	Positive	Negative	Paired	13.9866	9.51848	-31.9457
13	Control.13	POET0151	No Peri AI	Positive	Negative	Paired	32.4134	35.5307	9.61711
14	Control.14	POET0168	No Peri AI	Positive	Negative	Paired	10.4952	8.67769	-17.3175
15	Control.15	POET0180	No Peri AI	Positive	Negative	Paired	4.48359	4.06977	-9.22965
16	Control.16	POET0234	No Peri AI	Positive	Negative	Paired	25.147	33.6397	33.7722
17	Control.17	POET0236	No Peri AI	Positive	Negative	Paired	50.3243	12.7369	-74.6903
18	Control.18	POET0293	No Peri AI	Positive	Negative	Paired	14.1874	9.30233	-34.4327
19	Control.19	POET0315	No Peri AI	Positive	Negative	Paired	51.4467	37.8525	-26.4238
20	Control.20	POET0354	No Peri AI	Positive	Negative	Paired	31.8868	29.396	-7.81145
21	Control.21	POET0422	No Peri AI	Positive	Negative	Paired	11.9224	31.8436	167.091
22	Control.22	POET0424	No Peri AI	Positive	Negative	Paired	20.8466	27.2152	30.55
23	Control.23	POET0443	No Peri AI	Positive	Negative	Paired	47.3849	22.8461	-51.7862
24	Control.24	POET0449	No Peri AI	Positive	Negative	Paired	15.9306	18.1992	14.2407
25	Control.25	POET0612	No Peri AI	Positive	Negative	Paired	18.2879	14.0523	-23.1609
26	Control.26	POET0649	No Peri AI	Positive	Negative	Paired	24.8144	12.9088	-47.9787
27	Control.27	POET0655	No Peri AI	Positive	Negative	Paired	8.73016	10.1902	16.7243
28	Control.28	POET0711	No Peri AI	Positive	Negative	Paired	8.62319	2.47317	-71.3196
29	Control.29	POET0745	No Peri AI	Positive	Negative	Paired	22.1681	16.2767	-26.576
30	Control.30	POET0889	No Peri AI	Positive	Negative	Paired	25.9312	19.4564	-24.9694
31	Control.31	POET0908	No Peri AI	Positive	Negative	Paired	0.974659
32	Control.32	POET0928	No Peri AI	Positive	Negative	Paired	30.6576	25.8912	-15.5473
33	Control.33	POET0950	No Peri AI	Positive	Negative	Paired	40.2746	46.3134	14.994
34	Control.34	POET0956	No Peri AI	Positive	Negative	Paired	11.8873	8.55856	-28.0022
35	Control.35	POET1093	No Peri AI	Positive	Negative	Paired	12.362	10.6061	-14.2045
36	Control.36	POET1101	No Peri AI	Positive	Negative	Paired	46.098	16.4773	-64.256
37	Control.37	POET1282	No Peri AI	Positive	Negative	Paired
38	Control.38	POET1473	No Peri AI	Positive	Negative	Paired	9.01899	10.6724	18.3321
39	Control.39	POET1545	No Peri AI	Positive	Negative	Paired
40	Control.40	POET1546	No Peri AI	Positive	Negative	Paired	33.6424	19.8303	-41.0555
41	Control.41	POET1562	No Peri AI	Positive	Negative	Paired	41.0673	52.1793	27.0581
42	Control.42	POET1593	No Peri AI	Positive	Negative	Paired	46.789	21.5022	-54.0443
43	Control.43	POET1671	No Peri AI	Positive	Negative	Paired	13.1126	12.4309	-5.19839
44	Control.44	POET1776	No Peri AI	Positive	Negative	Paired	34.8958	32.6809	-6.34741
45	Control.45	POET1952	No Peri AI	Positive	Negative	Paired	10.6592	6.45624	-39.4303
46	Control.46	POET1998	No Peri AI	Positive	Negative	Paired	5.94406	18.2711	207.385
47	Control.47	POET2036	No Peri AI	Positive	Negative	Paired	12.6894	10.75	-15.2836
48	Control.48	POET2051	No Peri AI	Positive	Negative	Paired	14.6075	19.9595	36.6384
49	Control.49	POET2077	No Peri AI	Positive	Negative	Paired	9.40594	10.5144	11.7844
50	Control.50	POET2118	No Peri AI	Positive	Negative	Paired
51	Control.51	POET2267	No Peri AI	Positive	Negative	Paired	20.9104	9.062	-56.6627
52	Control.52	POET2704	No Peri AI	Positive	Negative	Paired	16.9847	17.0068	0.12994
53	Control.53	POET2708	No Peri AI	Positive	Negative	Paired
54	Control.54	POET2825	No Peri AI	Positive	Negative	Paired	26.0638	7.48332	-71.2885
55	Control.55	POET2826	No Peri AI	Positive	Negative	Paired	3.21987	14.8162	360.148
56	Control.56	POET3269	No Peri AI	Positive	Negative	Paired	12.418	18.4579	48.6387
57	Treated.1	POET4230	Peri AI	Positive	Positive	Paired	39.3868	1.96413	-95.0132	responder	CCCA
58	Treated.2	POET1735	Peri AI	Positive	Positive	B.Single	39.6256	3.24324	-91.8153	responder	noCCCA
59	Treated.3	POET1836	Peri AI	Positive	Positive	Paired	47.5896	6.99153	-85.3087	responder	noCCCA
60	Treated.4	POET2307	Peri AI	Positive	Positive	B.Single	10.5705	1.71756	-83.7514	responder	CCCA
61	Treated.5	POET3772	Peri AI	Positive	Positive	Paired	38.0463	6.99816	-81.6062	responder	noCCCA
62	Treated.6	POET0376	Peri AI	Positive	Positive	B.Single	38.4962	9.52381	-75.2604	responder	noCCCA
63	Treated.7	POET2605	Peri AI	Positive	Positive	Paired	16.607	4.98899	-69.9585	responder	noCCCA
64	Treated.8	POET0007	Peri AI	Positive	Positive	Paired	44.4665	14.881	-66.5345	responder	noCCCA
65	Treated.9	POET1402	Peri AI	Positive	Positive	Paired	18.9655	6.34921	-66.5224	responder	noCCCA
66	Treated.10	POET0900	Peri AI	Positive	Positive	Paired	42.3559	17.149	-59.5122	non-responder	noCCCA
67	Treated.11	POET2248	Peri AI	Positive	Positive	B.Single	38.8715	17.698	-54.4704	non-responder	noCCCA
68	Treated.12	POET3856	Peri AI	Positive	Positive	Paired	55.0218	25.3289	-53.9656	non-responder	noCCCA
69	Treated.13	POET1421	Peri AI	Positive	Positive	Paired	58.5576	27.1093	-53.7049	non-responder	noCCCA
70	Treated.14	POET0329	Peri AI	Positive	Positive	Paired	41.9833	19.7147	-53.0417	non-responder	noCCCA
71	Treated.15	POET0620	Peri AI	Positive	Positive	Paired	22.1311	11.4894	-48.0851	non-responder	noCCCA
72	Treated.16	POET2658	Peri AI	Positive	Positive	Paired	27.5735	15.2516	-44.6876	non-responder	noCCCA
73	Treated.17	POET2532	Peri AI	Positive	Positive	Paired	21.5494	13.6888	-36.4774	non-responder	noCCCA
74	Treated.18	POET2652	Peri AI	Positive	Positive	Paired	41.0997	27.6699	-32.6762	non-responder	noCCCA
75	Treated.19	POET1572	Peri AI	Positive	Positive	Paired	29.8932	22.5446	-24.5828	non-responder	noCCCA
76	Treated.20	POET3926	Peri AI	Positive	Positive	Paired	37.4118	31.2336	-16.514	non-responder	noCCCA
77	Treated.21	POET1351	Peri AI	Positive	Positive	Paired	4.93827	4.16667	-15.625		noCCCA
78	Treated.22	POET1193	Peri AI	Positive	Positive	Paired	29.7386	30.3268	1.97802	non-responder	noCCCA
79	Treated.23	POET0014	Peri AI	Positive	Positive	Paired	15.9693	17.7308	11.0307	non-responder	noCCCA
80	Treated.24	POET0008	Peri AI	Positive	Positive	Paired	43.2412	54.8439	26.8324	non-responder	noCCCA
81	Treated.25	POET1573	Peri AI	Positive	Positive	Paired	0.656455	4.34783	562.319		noCCCA
82	Treated.26	POET4176	Peri AI	Positive	Positive	Paired	0	0.698216			CCCA
83	Treated.27	POET0484	Peri AI	Positive	Negative	Paired	8.11725	0	-100	responder	CCCA
84	Treated.28	POET0092	Peri AI	Positive	Negative	Paired	14.4596	0.118483	-99.1806	responder	CCCA
85	Treated.29	POET3895	Peri AI	Positive	Negative	B.Single	41.0103	0.720981	-98.242	responder	CCCA
86	Treated.30	POET0210	Peri AI	Positive	Negative	Paired	47.7965	1.28205	-97.3177	responder	CCCA
87	Treated.31	POET0135	Peri AI	Positive	Negative	Paired	12.2918	0.42735	-96.5233	responder	CCCA
88	Treated.32	POET0660	Peri AI	Positive	Negative	Paired	14.5532	0.525762	-96.3873	responder	CCCA
89	Treated.33	POET1923	Peri AI	Positive	Negative	Paired	49.3116	1.86104	-96.226	responder	CCCA
90	Treated.34	POET4192	Peri AI	Positive	Negative	Paired	29.3718	1.11111	-96.2171	responder	CCCA
91	Treated.35	POET2931	Peri AI	Positive	Negative	Paired	21.2651	0.827423	-96.109	responder	CCCA
92	Treated.36	POET2773	Peri AI	Positive	Negative	Paired	16.1053	0.720721	-95.5249	responder	CCCA
93	Treated.37	POET1560	Peri AI	Positive	Negative	Paired	11.0662	0.505902	-95.4284	responder	CCCA
94	Treated.38	POET2055	Peri AI	Positive	Negative	Paired	68.6822	3.14342	-95.4232	responder	noCCCA
95	Treated.39	POET1106	Peri AI	Positive	Negative	Paired	24.7191	1.20361	-95.1308	responder	CCCA
96	Treated.40	POET0564	Peri AI	Positive	Negative	Paired	28.8059	1.40704	-95.1155	responder	CCCA
97	Treated.41	POET0021	Peri AI	Positive	Negative	B.Single	17.5457	0.864101	-95.0751	responder	CCCA
98	Treated.42	POET3143	Peri AI	Positive	Negative	Paired	4.26267	0.218579	-94.8722		CCCA
99	Treated.43	POET4341	Peri AI	Positive	Negative	Paired	14.3856	0.751073	-94.779	responder	CCCA
100	Treated.44	POET2260	Peri AI	Positive	Negative	Paired	25	1.32548	-94.6981	responder	CCCA
101	Treated.45	POET3677	Peri AI	Positive	Negative	Paired	22.5083	1.22549	-94.5554	responder	CCCA
102	Treated.46	POET2331	Peri AI	Positive	Negative	B.Single	36.7238	2.07065	-94.3616	responder	CCCA
103	Treated.47	POET3554	Peri AI	Positive	Negative	Paired	15.0454	0.859107	-94.2899	responder	CCCA
104	Treated.48	POET3518	Peri AI	Positive	Negative	Paired	17.765	1.24378	-92.9987	responder	CCCA
105	Treated.49	POET0500	Peri AI	Positive	Negative	Paired	10.475	0.753941	-92.8025	responder	CCCA
106	Treated.50	POET0613	Peri AI	Positive	Negative	Paired	24.5627	1.78571	-92.73	responder	CCCA
107	Treated.51	POET4131	Peri AI	Positive	Negative	B.Single	53.6394	3.96825	-92.602	responder	noCCCA
108	Treated.52	POET2291	Peri AI	Positive	Negative	Paired	15.3396	1.15237	-92.4876	responder	CCCA
109	Treated.53	POET0370	Peri AI	Positive	Negative	Paired	27.1959	2.06897	-92.3924	responder	CCCA
110	Treated.54	POET1728	Peri AI	Positive	Negative	Paired	56.3873	4.34783	-92.2894	responder	noCCCA
111	Treated.55	POET0223	Peri AI	Positive	Negative	Paired	32.1906	2.49135	-92.2606	responder	CCCA
112	Treated.56	POET0220	Peri AI	Positive	Negative	Paired	73.5059	5.71809	-92.2209	responder	noCCCA
113	Treated.57	POET0571	Peri AI	Positive	Negative	Paired	3.46767	0.277008	-92.0117		CCCA
114	Treated.58	POET0266	Peri AI	Positive	Negative	Paired	12.979	1.19826	-90.7677	responder	CCCA
115	Treated.59	POET0508	Peri AI	Positive	Negative	Paired	18.6364	1.76991	-90.5029	responder	CCCA
116	Treated.60	POET3787	Peri AI	Positive	Negative	B.Single	12.0408	1.24224	-89.6831	responder	CCCA
117	Treated.61	POET2940	Peri AI	Positive	Negative	B.Single	15.4661	1.62671	-89.4821	responder	CCCA
118	Treated.62	POET3900	Peri AI	Positive	Negative	Paired	10.3844	1.11695	-89.2439	responder	CCCA
119	Treated.63	POET0463	Peri AI	Positive	Negative	Paired	14.5907	1.60085	-89.0283	responder	CCCA
120	Treated.64	POET4083	Peri AI	Positive	Negative	Paired	26.509	2.95809	-88.8412	responder	noCCCA
121	Treated.65	POET3021	Peri AI	Positive	Negative	B.Single	9.69582	1.08359	-88.8241	responder	CCCA
122	Treated.66	POET0419	Peri AI	Positive	Negative	Paired	32.2473	3.68705	-88.5663	responder	noCCCA
123	Treated.67	POET3052	Peri AI	Positive	Negative	Paired	11.1462	1.28806	-88.444	responder	CCCA
124	Treated.68	POET4133	Peri AI	Positive	Negative	Paired	20.5462	2.39044	-88.3655	responder	CCCA
125	Treated.69	POET0982	Peri AI	Positive	Negative	Paired	26.1216	3.22581	-87.6508	responder	noCCCA
126	Treated.70	POET1097	Peri AI	Positive	Negative	Paired	24.014	3	-87.5073	responder	noCCCA
127	Treated.71	POET0807	Peri AI	Positive	Negative	Paired	12.1622	1.52778	-87.4383	responder	CCCA
128	Treated.72	POET3080	Peri AI	Positive	Negative	B.Single	14.2349	1.82055	-87.2107	responder	CCCA
129	Treated.73	POET4170	Peri AI	Positive	Negative	Paired	21.5534	2.88845	-86.5987	responder	noCCCA
130	Treated.74	POET4299	Peri AI	Positive	Negative	Paired	8.66591	1.16402	-86.5678	responder	CCCA
131	Treated.75	POET1022	Peri AI	Positive	Negative	Paired	17.764	2.46046	-86.1492	responder	CCCA
132	Treated.76	POET1272	Peri AI	Positive	Negative	Paired	8.76369	1.25224	-85.7111	responder	CCCA
133	Treated.77	POET0537	Peri AI	Positive	Negative	Paired	16.0567	2.30833	-85.6239	responder	CCCA
134	Treated.78	POET0132	Peri AI	Positive	Negative	Paired	12.5844	1.83897	-85.3869	responder	CCCA
135	Treated.79	POET1760	Peri AI	Positive	Negative	Paired	34.6491	5.08475	-85.325	responder	noCCCA
136	Treated.80	POET1500	Peri AI	Positive	Negative	Paired	10.0867	1.50068	-85.1221	responder	CCCA
137	Treated.81	POET4306	Peri AI	Positive	Negative	Paired	21.527	3.22196	-85.033	responder	noCCCA
138	Treated.82	POET1085	Peri AI	Positive	Negative	Paired	35.023	5.27086	-84.9503	responder	noCCCA
139	Treated.83	POET0674	Peri AI	Positive	Negative	B.Single	24.3243	3.69048	-84.828	responder	noCCCA
140	Treated.84	POET1275	Peri AI	Positive	Negative	Paired	11.1111	1.69252	-84.7673	responder	CCCA
141	Treated.85	POET1477	Peri AI	Positive	Negative	Paired	27.0652	4.19847	-84.4876	responder	noCCCA
142	Treated.86	POET0387	Peri AI	Positive	Negative	B.Single	13.9431	2.18978	-84.2949	responder	CCCA
143	Treated.87	POET4391	Peri AI	Positive	Negative	Paired	12.6277	2.05174	-83.7521	responder	CCCA
144	Treated.88	POET1419	Peri AI	Positive	Negative	Paired	11.596	1.89229	-83.6816	responder	CCCA
145	Treated.89	POET3924	Peri AI	Positive	Negative	B.Single	24.1408	3.98936	-83.4746	responder	noCCCA
146	Treated.90	POET0718	Peri AI	Positive	Negative	Paired	15.2231	2.70019	-82.2626	responder	noCCCA
147	Treated.91	POET1838	Peri AI	Positive	Negative	Paired	42.5159	7.67947	-81.9374	responder	noCCCA
148	Treated.92	POET1294	Peri AI	Positive	Negative	Paired	10.1173	1.87553	-81.4621	responder	CCCA
149	Treated.93	POET4315	Peri AI	Positive	Negative	Paired	14.095	2.68817	-80.9281	responder	CCCA
150	Treated.94	POET4260	Peri AI	Positive	Negative	Paired	6.93215	1.33657	-80.7192	responder	CCCA
151	Treated.95	POET2692	Peri AI	Positive	Negative	Paired	18.5323	3.57698	-80.6987	responder	noCCCA
152	Treated.96	POET1372	Peri AI	Positive	Negative	Paired	38.9116	7.53769	-80.6287	responder	noCCCA
153	Treated.97	POET2440	Peri AI	Positive	Negative	Paired	32.1337	6.22568	-80.6257	responder	noCCCA
154	Treated.98	POET3749	Peri AI	Positive	Negative	B.Single	5.68	1.12867	-80.1291	responder	CCCA
155	Treated.99	POET3645	Peri AI	Positive	Negative	B.Single	57.3529	11.4243	-80.0807	responder	noCCCA
156	Treated.100	POET3528	Peri AI	Positive	Negative	B.Single	5.89185	1.1855	-79.8791	responder	CCCA
157	Treated.101	POET3715	Peri AI	Positive	Negative	B.Single	30.1864	6.08259	-79.8499	responder	noCCCA
158	Treated.102	POET0727	Peri AI	Positive	Negative	B.Single	8.48214	1.75097	-79.357	responder	CCCA
159	Treated.103	POET3068	Peri AI	Positive	Negative	B.Single	50.1262	10.3923	-79.2677	responder	noCCCA
160	Treated.104	POET0799	Peri AI	Positive	Negative	Paired	7.4344	1.55556	-79.0763	responder	CCCA
161	Treated.105	POET0753	Peri AI	Positive	Negative	Paired	50.1706	10.9137	-78.2468	responder	noCCCA
162	Treated.106	POET0006	Peri AI	Positive	Negative	B.Single	26.3785	5.75758	-78.1733	responder	noCCCA
163	Treated.107	POET3276	Peri AI	Positive	Negative	Paired	15.3219	3.37621	-77.9649	responder	noCCCA
164	Treated.108	POET4346	Peri AI	Positive	Negative	Paired	12.1998	2.68864	-77.9616	responder	CCCA
165	Treated.109	POET1398	Peri AI	Positive	Negative	Paired	51.4444	11.3788	-77.8813	responder	noCCCA
166	Treated.110	POET4232	Peri AI	Positive	Negative	B.Single	5.91631	1.33843	-77.3772	responder	CCCA
167	Treated.111	POET0377	Peri AI	Positive	Negative	Paired	16.9473	3.90625	-76.9505	responder	noCCCA
168	Treated.112	POET0203	Peri AI	Positive	Negative	Paired	5.3992	1.28146	-76.2656	responder	CCCA
169	Treated.113	POET0169	Peri AI	Positive	Negative	B.Single	11.4509	2.73752	-76.0934	responder	noCCCA
170	Treated.114	POET1884	Peri AI	Positive	Negative	B.Single	27.0486	6.50264	-75.9594	responder	noCCCA
171	Treated.115	POET1719	Peri AI	Positive	Negative	Paired	11.3831	2.7907	-75.4839	responder	noCCCA
172	Treated.116	POET4314	Peri AI	Positive	Negative	Paired	20.743	5.12821	-75.2775	responder	noCCCA
173	Treated.117	POET4007	Peri AI	Positive	Negative	B.Single	11.828	2.99184	-74.7053	responder	noCCCA
174	Treated.118	POET2670	Peri AI	Positive	Negative	Paired	5.58184	1.443	-74.1483	responder	CCCA
175	Treated.119	POET4278	Peri AI	Positive	Negative	Paired	5.10315	1.32075	-74.1188	responder	CCCA
176	Treated.120	POET1969	Peri AI	Positive	Negative	Paired	27.1605	7.11679	-73.7973	responder	noCCCA
177	Treated.121	POET1865	Peri AI	Positive	Negative	Paired	15.9483	4.19048	-73.7246	responder	noCCCA
178	Treated.122	POET3482	Peri AI	Positive	Negative	Paired	53.3784	14.5257	-72.7873	responder	noCCCA
179	Treated.123	POET1355	Peri AI	Positive	Negative	Paired	31.2234	8.58369	-72.5088	responder	noCCCA
180	Treated.124	POET0789	Peri AI	Positive	Negative	Paired	23.4568	6.58499	-71.9271	responder	noCCCA
181	Treated.125	POET3398	Peri AI	Positive	Negative	Paired	13.556	3.81395	-71.8652	responder	noCCCA
182	Treated.126	POET0460	Peri AI	Positive	Negative	Paired	16.3586	4.60653	-71.8403	responder	noCCCA
183	Treated.127	POET3589	Peri AI	Positive	Negative	Paired	6.25592	1.76991	-71.7082	responder	CCCA
184	Treated.128	POET0335	Peri AI	Positive	Negative	Paired	21.9178	6.20567	-71.6866	responder	noCCCA
185	Treated.129	POET1088	Peri AI	Positive	Negative	B.Single	19.9074	5.71809	-71.2766	responder	noCCCA
186	Treated.130	POET3354	Peri AI	Positive	Negative	Paired	28.2292	8.55661	-69.6888	responder	noCCCA
187	Treated.131	POET4115	Peri AI	Positive	Negative	B.Single	32.0619	10.1724	-68.2725	responder	noCCCA
188	Treated.132	POET2210	Peri AI	Positive	Negative	Paired	23.5908	7.87037	-66.638	responder	noCCCA
189	Treated.133	POET1304	Peri AI	Positive	Negative	Paired	51.0204	17.268	-66.1546	responder	noCCCA
190	Treated.134	POET3066	Peri AI	Positive	Negative	Paired	39.0909	13.3733	-65.7894	responder	noCCCA
191	Treated.135	POET1289	Peri AI	Positive	Negative	Paired	7.29167	2.5729	-64.7145	responder	CCCA
192	Treated.136	POET4335	Peri AI	Positive	Negative	Paired	48.3701	17.1587	-64.5263	responder	noCCCA
193	Treated.137	POET2289	Peri AI	Positive	Negative	Paired	14.0625	4.99376	-64.4888	responder	noCCCA
194	Treated.138	POET0905	Peri AI	Positive	Negative	Paired	19.0358	6.78191	-64.3729	responder	noCCCA
195	Treated.139	POET1061	Peri AI	Positive	Negative	Paired	32.3572	12.1107	-62.5718	responder	noCCCA
196	Treated.140	POET0496	Peri AI	Positive	Negative	Paired	44.4444	17.341	-60.9827	responder	noCCCA
197	Treated.141	POET3350	Peri AI	Positive	Negative	B.Single	13.9068	5.54577	-60.1217	responder	noCCCA
198	Treated.142	POET2555	Peri AI	Positive	Negative	Paired	9.89474	3.99038	-59.6716	non-responder	noCCCA
199	Treated.143	POET0166	Peri AI	Positive	Negative	Paired	10.1047	4.10042	-59.4206	non-responder	noCCCA
200	Treated.144	POET0167	Peri AI	Positive	Negative	Paired	23.356	9.60357	-58.8818	non-responder	noCCCA
201	Treated.145	POET4190	Peri AI	Positive	Negative	B.Single	5.68627	2.34009	-58.8466	non-responder	CCCA
202	Treated.146	POET0304	Peri AI	Positive	Negative	Paired	13.039	5.67986	-56.4395	non-responder	noCCCA
203	Treated.147	POET2827	Peri AI	Positive	Negative	Paired	10.5413	4.59559	-56.404	non-responder	noCCCA
204	Treated.148	POET1624	Peri AI	Positive	Negative	B.Single	32.0233	15.5093	-51.5688	non-responder	noCCCA
205	Treated.149	POET3663	Peri AI	Positive	Negative	Paired	11.251	5.56024	-50.58	non-responder	noCCCA
206	Treated.150	POET3979	Peri AI	Positive	Negative	B.Single	15.8082	7.98122	-49.5121	non-responder	noCCCA
207	Treated.151	POET1581	Peri AI	Positive	Negative	Paired	20.4393	10.3359	-49.4311	non-responder	noCCCA
208	Treated.152	POET3005	Peri AI	Positive	Negative	B.Single	9.17942	4.92866	-46.3074	non-responder	noCCCA
209	Treated.153	POET0148	Peri AI	Positive	Negative	Paired	15.9836	8.75179	-45.2452	non-responder	noCCCA
210	Treated.154	POET4357	Peri AI	Positive	Negative	Paired	14.6611	8.06572	-44.9857	non-responder	noCCCA
211	Treated.155	POET1126	Peri AI	Positive	Negative	Paired	49.6791	27.9681	-43.7024	non-responder	noCCCA
212	Treated.156	POET2533	Peri AI	Positive	Negative	B.Single	23.8095	13.4809	-43.3803	non-responder	noCCCA
213	Treated.157	POET4125	Peri AI	Positive	Negative	B.Single	5.52486	3.32268	-39.8594	non-responder	noCCCA
214	Treated.158	POET0845	Peri AI	Positive	Negative	B.Single	25.4576	15.6129	-38.6709	non-responder	noCCCA
215	Treated.159	POET3866	Peri AI	Positive	Negative	Paired	29.5051	18.1095	-38.6223	non-responder	noCCCA
216	Treated.160	POET0257	Peri AI	Positive	Negative	Paired	21.9973	13.5593	-38.3592	non-responder	noCCCA
217	Treated.161	POET1626	Peri AI	Positive	Negative	Paired	39.7059	25.0386	-36.9397	non-responder	noCCCA
218	Treated.162	POET1921	Peri AI	Positive	Negative	B.Single	15.6794	10.045	-35.9354	non-responder	noCCCA
219	Treated.163	POET0877	Peri AI	Positive	Negative	Paired	2.37154	1.53257	-35.3768		CCCA
220	Treated.164	POET1418	Peri AI	Positive	Negative	B.Single	33.6239	21.8876	-34.9048	non-responder	noCCCA
221	Treated.165	POET1426	Peri AI	Positive	Negative	Paired	45.1872	29.6159	-34.4596	non-responder	noCCCA
222	Treated.166	POET0534	Peri AI	Positive	Negative	Paired	24.833	17.7481	-28.5301	non-responder	noCCCA
223	Treated.167	POET0554	Peri AI	Positive	Negative	Paired	13.1635	9.58165	-27.2104	non-responder	noCCCA
224	Treated.168	POET0268	Peri AI	Positive	Negative	Paired	8.8015	6.46204	-26.5803	non-responder	noCCCA
225	Treated.169	POET1340	Peri AI	Positive	Negative	Paired	19.9078	15.586	-21.7091	non-responder	noCCCA
226	Treated.170	POET1829	Peri AI	Positive	Negative	Paired	45.5293	37.2727	-18.1346	non-responder	noCCCA
227	Treated.171	POET4293	Peri AI	Positive	Negative	B.Single	11.6761	10.2931	-11.8449	non-responder	noCCCA
228	Treated.172	POET0848	Peri AI	Positive	Negative	Paired	9.93228	8.85714	-10.8247	non-responder	noCCCA
229	Treated.173	POET4405	Peri AI	Positive	Negative	Paired	68.7311	64.7619	-5.77499	non-responder	noCCCA
230	Treated.174	POET0959	Peri AI	Positive	Negative	Paired	97.3126	94.8617	-2.51861	non-responder	noCCCA
231	Treated.175	POET2425	Peri AI	Positive	Negative	Paired	34.9515	34.0768	-2.50241	non-responder	noCCCA
232	Treated.176	POET0866	Peri AI	Positive	Negative	Paired	16.6667	16.7382	0.429185	non-responder	noCCCA
233	Treated.177	POET0181	Peri AI	Positive	Negative	Paired	24.2438	24.6336	1.60767	non-responder	noCCCA
234	Treated.178	POET0255	Peri AI	Positive	Negative	Paired	10.8859	11.3093	3.88955	non-responder	noCCCA
235	Treated.179	POET1123	Peri AI	Positive	Negative	Paired	40.9414	43.047	5.14308	non-responder	noCCCA
236	Treated.180	POET2559	Peri AI	Positive	Negative	Paired	11.3091	11.9417	5.59371	non-responder	noCCCA
237	Treated.181	POET3831	Peri AI	Positive	Negative	Paired	49.0451	53.2228	8.51807	non-responder	noCCCA
238	Treated.182	POET3095	Peri AI	Positive	Negative	B.Single	26.8376	32.1839	19.9209	non-responder	noCCCA
239	Treated.183	POET1916	Peri AI	Positive	Negative	Paired	17.4843	21.6418	23.7786	non-responder	noCCCA
240	Treated.184	POET0770	Peri AI	Positive	Negative	B.Single	7.85297	26.5273	237.8	non-responder	noCCCA
241	Treated.185	POET0453	Peri AI	Positive	Negative	Paired	0	0.900277			CCCA
242	Treated.186	POET3472	Peri AI	Positive	Negative	Paired	5.26316
243	Treated.187	POET0241	Peri AI	Positive	Negative	Paired	10.7514	NIT
244	Treated.188	POET2040	Peri AI	Positive	Negative	Paired	20.8072
245	Treated.189	POET0296	Peri AI	Positive	Negative	Paired	IIT	1.93662			CCCA
246	Treated.190	POET0535	Peri AI	Positive	Negative	Paired	NIT	9.3046			noCCCA
247	Treated.191	POET0334	Peri AI	Positive	Negative	Paired
248	Treated.192	POET0691	Peri AI	Negative	Negative	Paired
249	Treated.193	POET0991	Peri AI	Positive	Negative	Paired
250	Treated.194	POET1586	Peri AI	Positive	Negative	Paired
251	Treated.195	POET2579	Peri AI	Positive	Negative	Paired
252	Treated.196	POET2844	Peri AI	Positive	Negative	Paired
253	Treated.197	POET2932	Peri AI	Positive	Negative	Paired
254	Treated.198	POET3925	Peri AI	Positive	Negative	Paired

## Sheet: TableS5
Table S5. Summary of Ki67 data. (a) Percentage of 2-week change in Ki67 expression after 2-weeks AI-treatment. (b) Summary of anti-proliferative response. Poor anti-proliferative response (non-responder) is classified if the tumour had less or equal to 60% reduction in Ki67 after 2-weeks of AI. (c) Summary of number of tumours that reached complete cell cycle arrest (CCCA). CCCA is defined if the…
a) Percentage of two-week change in Ki67 expression after 2-weeks AI-treatment
	Ki67 geometric mean
	Baseline	Surgery	Change
AI-treated (n=185)	18.3809	4.59383	-0.75
HER2- (n=159)	18.0144	4.01954	-0.777
HER2+ (n=26)	20.7896	10.3959	-0.5
Control (n=51)	19.2043	16.9823	-0.115705
HER2- (n=41)	18.5005	15.8052	-0.14569
HER2+ (n=8)	20.5226	21.8745	0.0658738
b) Summary of anti-proliferative response. Poor anti-proliferative response (non-responder) is classified if the tumour had less or equal to 60% reduction in Ki67 after 2-weeks of AI. Baseline Ki67 value >=5%.
	responder		non-responder
	n	%	n	%
AI-treated (n=178, Baseline Ki67 value >=5%)	122	0.685393	56	0.314607
HER2- (n=155)	113	0.729032	42	0.270968
HER2+ (n=23)	9	0.391304	14	0.608696
c) Summary of number of tumours that reached complete cell cycle arrest (CCCA). CCCA is defined if the residual Ki67 ≤ 2.7%
	CCCA		noCCCA
	n	%	n	%
AI-treated (n=187)	68	0.363636	119	0.636364
HER2- (n=161)	66	0.409938	95	0.590062
HER2+ (n=26)	3	0.115385	23	0.884615

## Sheet: TableS6
Table S6. List of 123 genes whose baseline expression significantly correlated with change in Ki67 (p<0.005) based on 155 HER2- of the 178 AI-treated samples. Of note, because the change is a reduction in Ki67, correlations with good response are negatively signed.
Ranking.by.rho	Correlation coefficient (rho)	Ranking.by.Pval	Parametric p-value	FDR	Permutation p-value	UniqueID	Accession	Symbol
1	0.291	7	0.0002532	0.313	0.0001	ILMN_1775829	NM_022121	PERP
2	0.29	8	0.0002632	0.313	0.0001	ILMN_1674385	NM_006826	YWHAQ
3	0.275	18	0.0005471	0.345	0.0008	ILMN_1651278	NM_024700	SNIP1
4	0.274	19	0.0005739	0.345	0.0006	ILMN_1753607	NM_020143	PNO1
5	0.268	24	0.0007635	0.374	0.0008	ILMN_1784238	NM_004892	SEC22B
5	0.268	25	0.0007919	0.374	0.0003	ILMN_1767837	NM_016072	GOLT1B
7	0.264	26	0.0009564	0.388	0.0012	ILMN_1700044	NM_024545	SAP130
8	0.261	29	0.0010849	0.388	0.0011	ILMN_1684197	NM_015698	GPKOW
9	0.259	35	0.0011912	0.388	0.0018	ILMN_2089902	NM_138459	NUS1
10	0.257	38	0.0012798	0.388	0.0015	ILMN_1723969	NM_015192	PLCB1
11	0.256	40	0.0013367	0.392	0.0011	ILMN_2106818	NM_016586	MBIP
12	0.254	43	0.0014997	0.402	0.0013	ILMN_2307903	NM_001078	VCAM1
13	0.25	49	0.0017925	0.424	0.0015	ILMN_1698258	NM_014280	DNAJC8
14	0.249	52	0.0018651	0.424	0.0018	ILMN_1682428	NM_144584	C1orf59
15	0.246	55	0.0020685	0.424	0.001	ILMN_1664833	NM_019051	MRPL50
16	0.245	56	0.0021461	0.424	0.0012	ILMN_1730698	NM_002540	ODF2
16	0.245	57	0.0021636	0.424	0.0016	ILMN_1705985	NM_020473	PIGA
16	0.245	59	0.0021898	0.424	0.0031	ILMN_1764396	NM_006037	HDAC4
16	0.245	60	0.0022052	0.424	0.0022	ILMN_1687768	NM_181782	NCOA7
20	0.242	65	0.002432	0.424	0.002	ILMN_1802906	XM_929862	LOC646900
20	0.242	66	0.0025139	0.424	0.0023	ILMN_1676984	NM_004083	DDIT3
20	0.242	68	0.0025266	0.424	0.0025	ILMN_1795336	NM_030664	PTER
23	0.241	69	0.002538	0.424	0.0022	ILMN_1796119	NM_145062	ZUFSP
23	0.241	70	0.0025613	0.424	0.0027	ILMN_1801852	NM_006808	SEC61B
25	0.237	77	0.0030424	0.449	0.0028	ILMN_1759097	NM_006818	MLLT11
26	0.236	80	0.0031398	0.449	0.0028	ILMN_1685824	NM_004776	B4GALT5
26	0.236	82	0.0032358	0.449	0.0026	ILMN_1801216	NM_005980	S100P
26	0.236	83	0.0032406	0.449	0.0028	ILMN_1812392	NM_021103	TMSB10
29	0.235	87	0.0033455	0.449	0.0027	ILMN_1803464	NM_006608	PHTF1
30	0.234	91	0.0034718	0.451	0.0034	ILMN_1683562	NM_003096	SNRPG
31	0.232	95	0.0036878	0.452	0.0035	ILMN_1813256	NM_014171	CRIPT
31	0.232	96	0.0036994	0.452	0.004	ILMN_1761922	XM_930029	LOC647037
31	0.232	97	0.0037843	0.452	0.004	ILMN_2231020	NR_000034	TMEM185B
31	0.232	98	0.0038197	0.452	0.0042	ILMN_1724753	NM_020921	NIN
31	0.232	99	0.0038207	0.452	0.004	ILMN_2282959	NM_001080449	DNA2
31	0.232	100	0.0038212	0.452	0.0033	ILMN_1699254	NM_020715	PLEKHH1
37	0.229	104	0.0042567	0.473	0.0045	ILMN_2051373	NM_002497	NEK2
38	0.228	105	0.0044125	0.473	0.0039	ILMN_1764794	NM_002794	PSMB2
38	0.228	106	0.0044652	0.473	0.0045	ILMN_1796407	NM_016305	SS18L2
40	0.227	110	0.0046552	0.473	0.0051	ILMN_1789510	NM_006819	STIP1
41	0.226	112	0.0047816	0.473	0.0039	ILMN_2093027	NM_012223	MYO1B
41	0.226	113	0.0047834	0.473	0.0047	ILMN_2221006	NM_006265	RAD21
41	0.226	114	0.004795	0.473	0.0046	ILMN_1675852	XM_937285	LOC650518
41	0.226	115	0.0048012	0.473	0.0041	ILMN_1732049	NM_003863	DPM2
41	0.226	117	0.0048277	0.473	0.0055	ILMN_1752283	NM_031483	ITCH
41	0.226	119	0.0048506	0.473	0.0048	ILMN_1787415	NM_022133	SNX16
47	0.225	121	0.0049142	0.473	0.0052	ILMN_1676036	XM_945045	LOC649679
47	0.225	123	0.004988	0.473	0.0037	ILMN_1676905	NM_033208	TIGD7
74	-0.225	120	0.0048985	0.473	0.0043	ILMN_1794707	NM_025092	ATHL1
74	-0.225	122	0.0049469	0.473	0.0043	ILMN_1755234	NM_017857	SSH3
71	-0.226	111	0.0046936	0.473	0.0038	ILMN_1735827	NM_007184	NISCH
71	-0.226	116	0.0048123	0.473	0.0047	ILMN_1713995	NM_001038	SCNN1A
71	-0.226	118	0.0048277	0.473	0.0041	ILMN_1727300	NM_018337	ZNF444
68	-0.227	107	0.0045634	0.473	0.0039	ILMN_1685540	NM_020859	SHRM
68	-0.227	108	0.004623	0.473	0.0048	ILMN_2054607	NM_207352	CYP4V2
68	-0.227	109	0.0046534	0.473	0.0034	ILMN_1665066	NM_032313	C4orf14
67	-0.23	103	0.0040724	0.467	0.0038	ILMN_1796663	NM_178537	B4GALNT4
65	-0.231	101	0.0038837	0.453	0.0041	ILMN_1772686	NM_033086	FGD3
65	-0.231	102	0.0039122	0.453	0.0036	ILMN_1737170	NM_002018	FLII
62	-0.233	92	0.0036153	0.452	0.0039	ILMN_1786893	NM_005778	RBM5
62	-0.233	93	0.0036243	0.452	0.0036	ILMN_1658902	XM_938667	DEAF1
62	-0.233	94	0.0036339	0.452	0.0023	ILMN_1723729	NM_015659	RSL1D1
59	-0.234	88	0.0033848	0.449	0.0035	ILMN_1730731	NM_006459	ERLIN1
59	-0.234	89	0.0033973	0.449	0.0033	ILMN_1780618	NM_001100389	TMEM192
59	-0.234	90	0.0034217	0.449	0.0037	ILMN_1806304	NM_004901	ENTPD4
56	-0.235	84	0.0033102	0.449	0.003	ILMN_3266666	XR_039511	LOC100128196
56	-0.235	85	0.0033234	0.449	0.0041	ILMN_2370414	NM_001005273	CHD3
56	-0.235	86	0.0033287	0.449	0.0022	ILMN_1669484	NM_018031	WDR6
55	-0.236	81	0.0031428	0.449	0.0029	ILMN_1766814	NM_004614	TK2
53	-0.237	78	0.0030895	0.449	0.0033	ILMN_1749838	NM_198055	MZF1
53	-0.237	79	0.0031044	0.449	0.0023	ILMN_1703565	NM_015710	GLTSCR2
52	-0.238	76	0.0029268	0.449	0.0029	ILMN_1775761	NM_018128	TSR1
51	-0.239	75	0.0028125	0.443	0.0026	ILMN_1814557	NM_014112	TRPS1
49	-0.24	73	0.0027376	0.438	0.0026	ILMN_3263694	XR_037860	LOC100128771
49	-0.24	74	0.0027435	0.438	0.0026	ILMN_1747395	NM_004727	SLC24A1
47	-0.241	71	0.00257	0.424	0.0022	ILMN_1738383	NM_001961	EEF2
47	-0.241	72	0.0025833	0.424	0.0029	ILMN_1682147	NM_013312	HOOK2
46	-0.242	67	0.0025198	0.424	0.0023	ILMN_1728660	NM_004279	PMPCB
42	-0.244	61	0.0022624	0.424	0.0029	ILMN_1746465	NM_014344	FJX1
42	-0.244	62	0.0022705	0.424	0.0015	ILMN_2302757	NM_003890	FCGBP
42	-0.244	63	0.0023004	0.424	0.0027	ILMN_1682567	NM_013301	CCDC106
42	-0.244	64	0.0023248	0.424	0.0023	ILMN_1668910	NM_014430	CIDEB
41	-0.245	58	0.002166	0.424	0.0022	ILMN_1800008	NM_000019	ACAT1
39	-0.247	53	0.0019771	0.424	0.0025	ILMN_2096719	NM_005308	GRK5
39	-0.247	54	0.0019887	0.424	0.0017	ILMN_1733110	NM_003475	RASSF7
37	-0.249	50	0.0018151	0.424	0.0019	ILMN_1707551	NM_001010982	AFMID
37	-0.249	51	0.0018314	0.424	0.0021	ILMN_1745623	NM_173584	EFCAB4A
36	-0.25	48	0.0017153	0.422	0.0011	ILMN_2216637	NM_018401	STK32B
35	-0.251	47	0.0016647	0.419	0.0021	ILMN_2367113	NM_032992	CASP6
32	-0.253	44	0.0015167	0.402	0.0012	ILMN_1805395	NM_021070	LTBP3
32	-0.253	45	0.0015433	0.402	0.0016	ILMN_2405400	NM_001004057	GRK4
32	-0.253	46	0.0015643	0.402	0.0009	ILMN_1812616	NM_033375	MYO1C
31	-0.254	42	0.0014692	0.402	0.0017	ILMN_1714397	NM_015974	CRYL1
30	-0.256	41	0.0013605	0.392	0.0011	ILMN_1808584	NM_198076	FAM36A
29	-0.257	39	0.0012817	0.388	0.0008	ILMN_1665192	NM_007083	NUDT6
27	-0.258	36	0.0012228	0.388	0.0007	ILMN_1807211	NM_032316	NICN1
27	-0.258	37	0.0012345	0.388	0.0014	ILMN_1815718	NM_033637	BTRC
26	-0.259	34	0.0011719	0.388	0.001	ILMN_1743714	NM_014550	CARD10
22	-0.26	30	0.0011055	0.388	0.0005	ILMN_1814971	NM_014972	TCF25
22	-0.26	31	0.0011131	0.388	0.0014	ILMN_1671427	NM_022039	FBXW4
22	-0.26	32	0.0011453	0.388	0.0014	ILMN_1724666	NM_176878	INADL
22	-0.26	33	0.0011459	0.388	0.0013	ILMN_1734353	NM_001039847	GPX4
21	-0.262	28	0.001042	0.388	0.0013	ILMN_3302919	NM_013451	MYOF
20	-0.263	27	0.0009699	0.388	0.0006	ILMN_1769259	NM_001012302	ANO9
19	-0.268	23	0.0007603	0.374	0.0014	ILMN_1741674	XM_934519	PPP1R9A
18	-0.27	22	0.000707	0.374	0.0008	ILMN_1758392	NM_181670	ANKS1B
17	-0.272	21	0.000633	0.356	0.001	ILMN_2047511	NM_006869	CENTA1
16	-0.274	20	0.0005838	0.345	0.0005	ILMN_1711414	NM_015084	MRPS27
15	-0.276	17	0.0005238	0.345	0.0002	ILMN_1779416	NM_020974	SCUBE2
14	-0.279	16	0.0004704	0.345	0.0004	ILMN_1660810	NM_018259	TTC17
12	-0.282	14	0.0003914	0.313	0.0002	ILMN_1689446	NM_003755	EIF3G
12	-0.282	15	0.0003968	0.313	0.0003	ILMN_1771962	NM_000168	GLI3
10	-0.283	12	0.0003704	0.313	0.0002	ILMN_1803423	NM_004840	ARHGEF6
10	-0.283	13	0.0003729	0.313	0.0005	ILMN_1683883	NM_000666	ACY1
9	-0.288	11	0.0003003	0.313	0.0004	ILMN_1705737	NM_000884	IMPDH2
7	-0.289	9	0.0002807	0.313	0.0003	ILMN_1691942	NM_006835	CCNI
7	-0.289	10	0.0002816	0.313	0.0004	ILMN_1709237	NM_001979	EPHX2
6	-0.295	6	0.000204	0.313	0.0004	ILMN_1806123	NM_021134	MRPL23
5	-0.297	5	0.0001876	0.313	0.0003	ILMN_2393712	NM_138565	CTTN
4	-0.299	4	0.0001712	0.313	0.0001	ILMN_1713990	NM_003302	TRIP6
3	-0.328	3	3.34e-05	0.132	0.0001	ILMN_1688480	NM_053056	CCND1
2	-0.333	2	2.51e-05	0.132	< 1e-07	ILMN_1755737	NM_025204	TRABD
1	-0.355	1	6.9e-06	0.0816	< 1e-07	ILMN_2352009	NM_000018	ACADVL

## Sheet: TableS7
Table S7. Unpaired t-test of significance for the difference between two group means of i) non-responders vs responders; ii) noCCCAs vs CCCAs in HER2- group
			non-responders vs responders			noCCCAs vs CCCAs
	Module Name	Reference	mean(non-responders)	mean(responders)	TTEST p-value	mean(noCCCAs)	mean(CCCAs)	TTEST p-value
B.Desmedt2008ERBB2NoPAGs	ERBB2-GS.NoPAGs	Desmedt et al.	4.90059	4.77261	0.00500673	4.81436	4.7977	0.649188
B.Desmedt2008ERBB2All	ERBB2-GS	Desmedt et al.	4.47453	4.34843	0.00503853	4.39079	4.37199	0.597781
B.Ignatiadis2012GGINoPAGs	GGI-GS.NoPAGs	Sotiriou et al.	0.683095	0.565224	0.00783441	0.669274	0.476354	7.10261e-07
B.Desmedt2008AURKAAll	AURKA-GS	Desmedt et al.	2.32316	2.21652	0.0110001	2.31104	2.13871	4.81765e-06
B.Ignatiadis2012IGF1All	IGF1-GS	Creighton et al.	-0.36457	-0.401632	0.0161987	-0.370878	-0.426066	0.000394794
B.Ignatiadis2012Immune2STAT1NoPAGs	Immune.2.STAT1.NoPAGs	Desmedt et al.	7.72016	7.5263	0.0182929	7.60835	7.52596	0.226771
B.STAT1-GS	STAT1-GS	Desmedt et al.	7.81881	7.62341	0.0184453	7.70642	7.62257	0.223202
B.Ignatiadis2012GENE70All	Gene70-GS	van 't Veer et al.	3.02925	2.92802	0.0254343	3.01923	2.84627	2.18614e-06
B.GDNFsignatureNoPAGs	GDNF-GS.NoPAGs	Andrea Morandi et al.	1.58609	1.4745	0.0261118	1.51974	1.47433	0.273787
B.removedPAGs	removedPAGs	Gao et al.	0.555115	0.506582	0.0264566	0.552433	0.466972	7.46256e-06
B.VerhaeghCR2014TableS1WntTarget34GenesAll	WntTarget34-GS	VerhaeghCR2014TableS1	8.09093	8.19102	0.0278357	8.15274	8.18059	0.469791
B.Ignatiadis2012IGF1NoPAGs	IGF1.NoPAGs	Creighton et al.	-0.602957	-0.635534	0.0290875	-0.608207	-0.6575	0.00109377
B.GDNFsignatureAll	GDNF-GS	Andrea Morandi et al.	1.6994	1.59106	0.0308028	1.63366	1.59355	0.330586
B.E2FactivationNonCellCycleNoPAGs	E2Factivation-GS.NoPAGs	Miller TW et al.	9.1194	9.0293	0.0311521	9.09062	8.99635	0.00783423
B.JClinInvest2007RBloss	JClinInvest2007RBloss-GS	Bosco et al.	7.961	7.80243	0.0343874	7.96016	7.65437	2.82782e-07
B.Ignatiadis2012GGIAll	GGI-GS	Sotiriou et al.	5.36449	5.21873	0.0359384	5.372	5.06805	1.54702e-07
B.DiLeoRBloss-GS	DiLeoRBloss-GS	Luca Malorni et al.	7.77082	7.59952	0.0420856	7.78076	7.42281	2.29232e-07
B.Ignatiadis2012CIN70All	CIN70-GS	Carter et al.	8.34971	8.22139	0.0549681	8.35994	8.08359	7.0033e-07
B.Ignatiadis2012GENE70NoPAGs	Gene70-GS.NoPAGs	van 't Veer et al.	1.08022	1.01014	0.0659078	1.07067	0.95711	0.000690241
B.Ignatiadis2012RASNoPAGs	RAS-GS.NoPAGs	Bild et al.	3.97554	3.94415	0.0698402	3.96104	3.93553	0.126291
B.Ignatiadis2012RASAll	RAS-GS	Bild et al.	3.71777	3.68616	0.0701681	3.70276	3.67843	0.133378
B.TP53-GS	TP53-GS	Coutant C et al.	-5.22428	-5.11341	0.0734112	-5.23628	-4.98876	1.85136e-06
B.E2FmotifCellCycleAssociatedAll	E2FmotifCellCycleAssociated-GS	Miller TW et al.	8.32142	8.24204	0.0760558	8.33272	8.14969	5.50815e-07
B.Ignatiadis2012PIK3CAAll	PIK3CA-GS	Loi et al.	1.8001	1.86317	0.0824764	1.80426	1.91198	0.00159045
B.E2F4activation-GS	E2F4activation-GS	Angel L. Guerrero-Zotano et al.	7.46539	7.30306	0.0837157	7.47598	7.13022	2.26926e-06
B.E2Factivation-GS	E2Factivation-GS	Miller TW et al.	8.80249	8.71705	0.0890433	8.80189	8.63931	0.000134933
B.VerhaeghCR2014TableS1WntTarget34GenesNoPAGs	WntTarget34-GS.NoPAGs	VerhaeghCR2014TableS1	7.86663	7.94617	0.0908912	7.91428	7.93761	0.558539
B.Ignatiadis2012CIN70NoPAGs	CIN70-GS.NoPAGs	Carter et al.	8.81847	8.76033	0.0961906	8.82319	8.69511	0.000119805
B.Bcell-GS	Bcell-GS	Iglesia MD et al.	7.81217	7.54011	0.0962893	7.64727	7.5421	0.457345
B.Ignatiadis2012SRCAll	SRC-GS	Bild et al.	-6.96357	-7.00328	0.0985241	-6.9854	-7.00345	0.388916
B.Ignatiadis2012SRCNoPAGs	SRC-GS.NoPAGs	Bild et al.	-6.89212	-6.93123	0.101366	-6.91402	-6.93068	0.417528
B.Ignatiadis2012PTENAll	PTEN-GS	Saale at al.	1.94132	1.89259	0.106593	1.94053	1.84642	7.42928e-05
B.Ignatiadis2012Immune1All	Immune.1-GS	Teschendorff at al.	3.12594	2.9659	0.112595	3.03733	2.96412	0.392452
B.Ignatiadis2012Immune1NoPAGs	Immune.1-GS.NoPAGs	Teschendorff at al.	3.12594	2.9659	0.112595	3.03733	2.96412	0.392452
B.Desmedt2008CASP3NoPAGs	CASP3-GS.NoPAGs	Desmedt et al.	-6.23865	-6.18847	0.144805	-6.2026	-6.20453	0.944433
B.FarmerP2009Stroma1All	Stroma.1-GS	Farmer at al.	9.17826	9.38217	0.145093	9.30986	9.3509	0.72325
B.Ignatiadis2012PIK3CANoPAGs	PIK3CA-GS.NoPAGs	Loi et al.	1.96956	2.02245	0.149585	1.96808	2.07084	0.00257303
B.FarmerP2009Stroma1NoPAGs	Stroma.1-GS.NoPAGs	Farmer at al.	9.2626	9.46622	0.151121	9.39688	9.42958	0.779897
B.Creighton2012ObesityNoPAGs	obesity-GS.NoPAGs	Creighton et al.	-7.5104	-7.53554	0.152679	-7.51394	-7.55263	0.0147463
B.Creighton2010PI3KAll	PI3K-GS	Creighton2010	1.85903	1.84436	0.155859	1.85972	1.82855	0.00114075
B.Creighton2012ObesityAll	obesity-GS	Creighton et al.	-7.55314	-7.57849	0.161947	-7.55724	-7.5947	0.022519
B.Tcell-GS	Tcell-GS	Iglesia MD et al.	7.48428	7.35615	0.185831	7.40594	7.36275	0.608409
B.Ignatiadis2012BetaCateninNoPAGs	BetaCatenin-GS.NoPAGs	Bild et al.	-7.59828	-7.62832	0.195402	-7.60771	-7.63881	0.109219
B.Creighton2010PI3KNoPAGs	PI3K-GS.NoPAGs	Creighton2010	1.77528	1.76362	0.218555	1.77658	1.74967	0.00272464
B.SETNoPAGs	SET-GS.NoPAGs	Symmans et al	3.15404	3.22245	0.253112	3.17785	3.2565	0.113581
B.SETAll	SET-GS	Symmans et al	2.84755	2.91333	0.267859	2.86892	2.94882	0.105197
B.Ignatiadis2012BetaCateninAll	BetaCatenin-GS	Bild et al.	-7.68806	-7.71235	0.270098	-7.69666	-7.71887	0.223999
B.Ignatiadis2012PTENNoPAGs	PTEN-GS.NoPAGs	Saale at al.	0.47396	0.452554	0.272672	0.474452	0.430768	0.00687079
B.AlanMackay2007ESR1All	ESR1.1-GS	Mackay et al.	-0.19602	-0.145551	0.279777	-0.184763	-0.110864	0.0780651
B.Ignatiadis2012AKTmTORAll	AKT/mTOR-GS	Majumder et al.	8.89876	8.88335	0.28517	8.89362	8.87495	0.118748
B.AlanMackay2007ESR1NoPAGs	ESR1.1-GS.NoPAGs	Mackay et al.	0.375533	0.425544	0.294506	0.387778	0.458295	0.100074
B.Desmedt2008CASP3All	CASP3-GS	Desmedt et al.	-3.00759	-2.96666	0.295943	-2.97412	-2.98923	0.607489
B.PAGs	PAGs	Gao et al.	8.41684	8.40043	0.300761	8.42385	8.37213	8.15144e-05
B.Ignatiadis2012Stroma2PLAUNoPAGs	Stroma.2.PLAU-GS.NoPAGs	Desmedt et al.	5.95451	6.01624	0.323464	6.00026	5.99573	0.932551
B.Ignatiadis2012Stroma2PLAUAll	Stroma.2.PLAU-GS	Desmedt et al.	5.77137	5.83171	0.326088	5.81595	5.81195	0.939453
B.Desmedt2008ESR1All	ESR1.2-GS	Desmedt et al.	3.35527	3.39479	0.339557	3.36503	3.42209	0.115222
B.Desmedt2008ESR1NoPAGs	ESR1.2-GS.NoPAGs	Desmedt et al.	3.95218	3.9907	0.351738	3.96152	4.01734	0.124863
B.Ignatiadis2012E2F3All	E2F3-GS	Bild et al.	6.05821	6.04595	0.381405	6.06017	6.03178	0.0156149
B.Ignatiadis2012AKTmTORNoPAGs	AKT/mTOR-GS.NoPAGs	Majumder et al.	8.90402	8.89294	0.411875	8.89903	8.88849	0.349804
B.Inflammatory-GS	Inflammatory-GS	Dunbier et al.	8.18036	8.11732	0.434556	8.14139	8.11857	0.743523
B.Ignatiadis2012MAPKAll	MAPK-GS	Creighton et al.	-2.69958	-2.71265	0.457359	-2.71063	-2.70942	0.948794
B.Ignatiadis2012MAPKNoPAGs	MAPK-GS.NoPAGs	Creighton et al.	-2.5294	-2.54174	0.47274	-2.53912	-2.54009	0.957595
B.ERGNoPAGs	ERG-GS.NoPAGs	Dunbier et al.	8.06357	8.12019	0.530208	8.03479	8.21941	0.0158408
B.ERGs-GS	ERG-GS	Dunbier et al.	8.19842	8.2525	0.541536	8.17479	8.34279	0.0260096
B.Desmedt2008VEGFAll	VEGF-GS	Desmedt et al.	1.58403e-05	-0.0137184	0.568622	0.0129691	-0.0472603	0.0217891
B.Desmedt2008VEGFNoPAGs	VEGF-GS.NoPAGs	Desmedt et al.	1.58403e-05	-0.0137184	0.568622	0.0129691	-0.0472603	0.0217891
B.VerhaeghCR2014TableS2ERTarget27GenesAll	ERTarget27-GS	VerhaeghCR2014TableS2	9.78188	9.80571	0.613632	9.7904	9.82202	0.469038
B.VerhaeghCR2014TableS2ERTarget27GenesNoPAGs	ERTarget27-GS.NoPAGs	VerhaeghCR2014TableS2	9.80684	9.83079	0.620998	9.81723	9.8446	0.535966
B.Ignatiadis2012MYCNoPAGs	MYC-GS.NoPAGs	Bild et al.	1.55007	1.54118	0.628305	1.5599	1.51934	0.0252941
B.Ignatiadis2012MYCAll	MYC-GS	Bild et al.	1.42893	1.42091	0.665078	1.43816	1.40071	0.0400257
B.E2FmotifCellCycleAssociatedNoPAGs	E2FmotifCellCycleAssociated-GS.NoPAGs	Miller TW et al.	8.46374	8.49049	0.694424	8.52848	8.41405	0.0517458
B.MacTh1-GS	MacTh1-GS	Iglesia MD et al.	8.2664	8.24724	0.78985	8.24089	8.26763	0.696039
B.Ignatiadis2012E2F3NoPAGs	E2F3-GS.NoPAGs	Bild et al.	5.78585	5.78638	0.948785	5.78882	5.78289	0.595073

## Sheet: TableS8
Table S8. List of 678 genes whose baseline expression significantly correlated with residual Ki67 (p<0.005) based on 155 HER2- of the 178 AI-treated samples
Ranking.by.rho	Correlation coefficient (rho)	Ranking.by.Pval	Parametric p-value	FDR	Permutation p-value	UniqueID	Accession	Symbol
1	0.478	1	< 1e-07	< 1e-07	< 1e-07	ILMN_2051373	NM_002497	NEK2
2	0.477	2	< 1e-07	< 1e-07	< 1e-07	ILMN_2049021	NR_002734	PTTG3P
3	0.474	3	< 1e-07	< 1e-07	< 1e-07	ILMN_1683450	NM_080668	CDCA5
4	0.459	4	< 1e-07	< 1e-07	< 1e-07	ILMN_2042771	NM_004219	PTTG1
5	0.443	5	< 1e-07	< 1e-07	< 1e-07	ILMN_1663390	NM_001255	CDC20
6	0.44	6	< 1e-07	< 1e-07	< 1e-07	ILMN_1709294	NM_018101	CDCA8
7	0.44	7	< 1e-07	< 1e-07	< 1e-07	ILMN_1735093	NM_003920	TIMELESS
8	0.44	8	< 1e-07	< 1e-07	< 1e-07	ILMN_2344971	NM_021953	FOXM1
9	0.438	9	< 1e-07	< 1e-07	< 1e-07	ILMN_1742145	NM_012291	ESPL1
10	0.436	10	< 1e-07	< 1e-07	< 1e-07	ILMN_1749829	NM_014750	DLGAP5
11	0.435	11	< 1e-07	< 1e-07	< 1e-07	ILMN_2413898	NM_018518	MCM10
12	0.435	12	< 1e-07	< 1e-07	< 1e-07	ILMN_1777233	NM_004091	E2F2
13	0.434	13	< 1e-07	< 1e-07	< 1e-07	ILMN_2301083	NM_181800	UBE2C
14	0.434	14	< 1e-07	< 1e-07	< 1e-07	ILMN_1685916	NM_006845	KIF2C
15	0.433	15	< 1e-07	< 1e-07	< 1e-07	ILMN_1695658	NM_005733	KIF20A
16	0.433	16	< 1e-07	< 1e-07	< 1e-07	ILMN_2143155	NM_004523	KIF11
17	0.432	17	< 1e-07	< 1e-07	< 1e-07	ILMN_1717173	NM_018098	ECT2
18	0.43	18	< 1e-07	< 1e-07	< 1e-07	ILMN_2077550	NM_013277	RACGAP1
19	0.428	19	< 1e-07	< 1e-07	< 1e-07	ILMN_1737728	NM_031299	CDCA3
20	0.424	20	1e-07	4.54e-05	< 1e-07	ILMN_2202948	NM_004336	BUB1
21	0.424	21	1e-07	4.54e-05	< 1e-07	ILMN_1670238	NM_003504	CDC45L
22	0.423	22	1e-07	4.54e-05	< 1e-07	ILMN_1703906	NM_018410	HJURP
23	0.418	24	1e-07	4.54e-05	< 1e-07	ILMN_1796949	NM_012112	TPX2
24	0.418	25	1e-07	4.54e-05	< 1e-07	ILMN_1815184	NM_018136	ASPM
25	0.416	26	1e-07	4.54e-05	< 1e-07	ILMN_1751776	NM_152515	CKAP2L
26	0.404	27	2e-07	8.75e-05	< 1e-07	ILMN_1680955	NM_198436	AURKA
27	0.401	29	3e-07	0.000104	< 1e-07	ILMN_1686097	NM_001067	TOP2A
28	0.401	30	3e-07	0.000104	< 1e-07	ILMN_1747016	NM_018131	CEP55
29	0.401	31	3e-07	0.000104	< 1e-07	ILMN_2413650	NM_003035	STIL
30	0.401	32	3e-07	0.000104	< 1e-07	ILMN_1684217	NM_004217	AURKB
31	0.399	33	3e-07	0.000104	< 1e-07	ILMN_1657796	NM_203401	STMN1
32	0.399	34	3e-07	0.000104	< 1e-07	ILMN_1658027	NM_003579	RAD54L
33	0.397	35	4e-07	0.000128	< 1e-07	ILMN_1801939	NM_004701	CCNB2
34	0.396	36	4e-07	0.000128	< 1e-07	ILMN_1695414	NM_018154	ASF1B
35	0.395	37	4e-07	0.000128	< 1e-07	ILMN_1763907	NM_001012507	C6orf173
36	0.395	38	5e-07	0.000144	< 1e-07	ILMN_2072296	NM_001827	CKS2
37	0.393	39	5e-07	0.000144	< 1e-07	ILMN_1666305	NM_005192	CDKN3
38	0.393	41	5e-07	0.000144	< 1e-07	ILMN_2212909	NM_014791	MELK
39	0.387	42	8e-07	0.000225	< 1e-07	ILMN_1788166	NM_003318	TTK
40	0.386	43	9e-07	0.000242	< 1e-07	ILMN_1747303	NM_005804	DDX39
41	0.386	44	9e-07	0.000242	< 1e-07	ILMN_1658695	NM_031423	NUF2
42	0.384	45	1e-06	0.000263	< 1e-07	ILMN_1700337	NM_005480	TROAP
43	0.382	46	1.2e-06	0.000308	< 1e-07	ILMN_1664516	NM_016343	CENPF
44	0.381	47	1.3e-06	0.000327	< 1e-07	ILMN_1740291	NM_199420	POLQ
45	0.378	48	1.5e-06	0.000369	< 1e-07	ILMN_1698733	NM_182553	CNIH2
46	0.377	49	1.6e-06	0.000378	< 1e-07	ILMN_1708105	NM_152998	EZH2
47	0.373	51	2.1e-06	0.000486	< 1e-07	ILMN_1728934	NM_199413	PRC1
48	0.372	52	2.2e-06	0.00049	< 1e-07	ILMN_1796589	NM_004237	TRIP13
49	0.372	53	2.2e-06	0.00049	< 1e-07	ILMN_1673721	NM_006027	EXO1
50	0.372	54	2.3e-06	0.000494	< 1e-07	ILMN_1726720	NM_018454	NUSAP1
51	0.372	55	2.3e-06	0.000494	< 1e-07	ILMN_1800261	NM_006082	TUBA1B
52	0.37	56	2.6e-06	0.000548	< 1e-07	ILMN_1779711	NM_016448	DTL
53	0.362	60	4.2e-06	0.000813	< 1e-07	ILMN_2409220	NM_012484	HMMR
54	0.362	61	4.2e-06	0.000813	< 1e-07	ILMN_1727055	NM_017915	C12orf48
55	0.361	62	4.6e-06	0.000876	< 1e-07	ILMN_1671843	NM_001032290	PSRC1
56	0.361	63	4.7e-06	0.000881	< 1e-07	ILMN_2349459	NM_001168	BIRC5
57	0.358	64	5.6e-06	0.00103	< 1e-07	ILMN_2362549	NM_001005413	ZWINT
58	0.352	66	8.2e-06	0.00146	< 1e-07	ILMN_2222008	NM_002263	KIFC1
59	0.352	67	8.3e-06	0.00146	< 1e-07	ILMN_1656452	NM_025108	C16orf59
60	0.351	68	8.7e-06	0.00151	< 1e-07	ILMN_1670353	NM_006479	RAD51AP1
61	0.35	69	9.5e-06	0.00163	< 1e-07	ILMN_1790537	NM_152308	C16orf75
62	0.348	70	1.02e-05	0.00172	< 1e-07	ILMN_1776490	NM_024032	C17orf53
63	0.348	71	1.07e-05	0.00177	< 1e-07	ILMN_1739645	NM_018685	ANLN
64	0.347	72	1.08e-05	0.00177	< 1e-07	ILMN_1655642	NM_018193	FANCI
65	0.347	73	1.12e-05	0.00181	< 1e-07	ILMN_1675852	XM_937285	LOC650518
66	0.346	74	1.18e-05	0.00187	< 1e-07	ILMN_1751444	NM_022346	NCAPG
67	0.346	75	1.19e-05	0.00187	< 1e-07	ILMN_1810901	NM_006397	RNASEH2A
68	0.345	77	1.28e-05	0.00196	< 1e-07	ILMN_1710676	NM_012177	FBXO5
69	0.343	79	1.39e-05	0.00207	< 1e-07	ILMN_1681503	NM_004526	MCM2
70	0.343	80	1.41e-05	0.00207	< 1e-07	ILMN_2196984	NM_007280	OIP5
71	0.343	81	1.42e-05	0.00207	< 1e-07	ILMN_1711470	NM_014176	UBE2T
72	0.339	83	1.76e-05	0.0025	< 1e-07	ILMN_1786065	NM_001048201	UHRF1
73	0.337	84	2.06e-05	0.0029	< 1e-07	ILMN_2235137	NM_001018115	FANCD2
74	0.336	85	2.12e-05	0.00295	< 1e-07	ILMN_1744240	NM_145647	WDR67
75	0.335	87	2.23e-05	0.00303	< 1e-07	ILMN_3261938	XM_001717333	LOC100130154
76	0.334	88	2.35e-05	0.00312	< 1e-07	ILMN_1780667	NM_015426	WDR51A
77	0.334	89	2.35e-05	0.00312	< 1e-07	ILMN_1715616	NM_203467	PPIL5
78	0.334	91	2.47e-05	0.00321	< 1e-07	ILMN_2172174	NM_000270	NP
79	0.331	93	2.86e-05	0.00363	0.0001	ILMN_1798654	NM_005915	MCM6
80	0.331	94	2.95e-05	0.00371	< 1e-07	ILMN_1702197	NM_178448	C9orf140
81	0.33	96	3.1e-05	0.00381	< 1e-07	ILMN_2368718	NM_001002876	CENPM
82	0.329	97	3.27e-05	0.00398	< 1e-07	ILMN_1786125	NM_001237	CCNA2
83	0.328	98	3.38e-05	0.00402	< 1e-07	ILMN_1783333	NM_020188	C16orf61
84	0.328	99	3.4e-05	0.00402	0.0001	ILMN_1676984	NM_004083	DDIT3
85	0.328	101	3.46e-05	0.00402	0.0001	ILMN_2089458	NM_194292	SASS6
86	0.328	102	3.47e-05	0.00402	< 1e-07	ILMN_1674385	NM_006826	YWHAQ
87	0.326	105	3.82e-05	0.0043	< 1e-07	ILMN_1767837	NM_016072	GOLT1B
88	0.321	107	4.98e-05	0.0055	0.0002	ILMN_1746673	NM_019106	Septin 3
89	0.321	108	5.21e-05	0.0057	< 1e-07	ILMN_1665559	NM_001798	CDK2
90	0.32	109	5.43e-05	0.00588	< 1e-07	ILMN_1776577	NM_024094	DSCC1
91	0.317	113	6.4e-05	0.00663	0.0001	ILMN_1695357	NM_017785	CCDC99
92	0.317	114	6.41e-05	0.00663	0.0001	ILMN_3176989	NM_033417	HAUS8
93	0.317	115	6.45e-05	0.00663	< 1e-07	ILMN_1808591	XM_001129232	LOC731049
94	0.316	116	6.64e-05	0.00676	< 1e-07	ILMN_1759495	NM_020750	XPO5
95	0.316	118	6.79e-05	0.0068	< 1e-07	ILMN_3228822	NM_015257	TMEM194A
96	0.315	119	7.06e-05	0.00695	< 1e-07	ILMN_1717056	NM_001093771	TXNRD1
97	0.315	120	7.06e-05	0.00695	< 1e-07	ILMN_1753063	NM_020242	KIF15
98	0.314	121	7.31e-05	0.00714	0.0001	ILMN_1685824	NM_004776	B4GALT5
99	0.314	122	7.62e-05	0.00732	< 1e-07	ILMN_1704750	XM_929980	LOC647000
100	0.314	123	7.62e-05	0.00732	< 1e-07	ILMN_1720526	NM_018455	CENPN
101	0.308	127	0.0001018	0.00947	< 1e-07	ILMN_1737184	NM_031942	CDCA7
102	0.308	128	0.0001028	0.00949	0.0002	ILMN_1738263	NM_080476	PIGU
103	0.308	129	0.0001051	0.00962	0.0001	ILMN_2221006	NM_006265	RAD21
104	0.307	131	0.0001081	0.00967	0.0001	ILMN_2203271	NM_002030	FPR3
105	0.307	132	0.0001081	0.00967	< 1e-07	ILMN_1762225	NM_019070	DDX49
106	0.307	133	0.0001106	0.00982	< 1e-07	ILMN_1660368	NM_003496	TRRAP
107	0.305	136	0.0001217	0.0106	0.0002	ILMN_1799516	NM_015190	DNAJC9
108	0.304	139	0.0001324	0.0112	0.0001	ILMN_1684929	NM_007027	TOPBP1
109	0.303	141	0.0001374	0.0115	< 1e-07	ILMN_1729115	XM_941060	LOC651816
110	0.303	142	0.0001377	0.0115	0.0002	ILMN_1675085	NM_018227	UBA6
111	0.303	143	0.0001394	0.0115	0.0001	ILMN_1812392	NM_021103	TMSB10
112	0.302	144	0.0001439	0.0118	< 1e-07	ILMN_2186597	NM_024839	RPP21
113	0.302	145	0.0001448	0.0118	< 1e-07	ILMN_1716279	NM_001813	CENPE
114	0.301	147	0.000148	0.0119	< 1e-07	ILMN_3294365	XM_001717725	LOC646993
115	0.3	151	0.0001639	0.0128	0.0002	ILMN_1758629	NM_017613	DONSON
116	0.299	152	0.0001678	0.013	0.0001	ILMN_1715905	NM_024918	DSN1
117	0.298	154	0.0001792	0.0137	< 1e-07	ILMN_2412384	NM_057735	CCNE2
118	0.297	156	0.0001854	0.014	0.0002	ILMN_1732516	NM_014708	KNTC1
119	0.297	158	0.0001889	0.0141	< 1e-07	ILMN_2152502	NR_002822	MGC72080
120	0.297	159	0.0001896	0.0141	0.0002	ILMN_2317923	NM_178031	TMEM132A
121	0.296	160	0.0001935	0.0143	0.0002	ILMN_1741801	NM_003503	CDC7
122	0.296	161	0.000198	0.0145	0.0005	ILMN_2139816	NM_013296	GPSM2
123	0.295	163	0.0002023	0.0147	0.0002	ILMN_3243644	XM_001713808	LOC100132564
124	0.294	165	0.0002156	0.0154	0.0004	ILMN_1712803	NM_031966	CCNB1
125	0.293	168	0.0002256	0.0158	< 1e-07	ILMN_1756779	NM_004859	CLTC
126	0.292	172	0.0002357	0.0161	0.0002	ILMN_1747911	NM_001786	CDC2
127	0.292	173	0.0002365	0.0161	0.0002	ILMN_1666545	NM_001097635	GCNT1
128	0.292	176	0.0002459	0.0165	< 1e-07	ILMN_1774661	NM_003091	SNRPB
129	0.291	177	0.0002497	0.0167	0.0003	ILMN_1759084	NM_017864	INTS8
130	0.291	178	0.0002527	0.0168	0.0002	ILMN_1720114	NM_015895	GMNN
131	0.29	180	0.0002614	0.017	0.0002	ILMN_1659364	NM_007370	RFC5
132	0.29	181	0.0002622	0.017	0.0003	ILMN_2307903	NM_001078	VCAM1
133	0.29	182	0.0002625	0.017	0.0001	ILMN_1703337	XM_930284	LOC441763
134	0.29	184	0.0002729	0.0174	0.0001	ILMN_1749875	XM_001128260	LOC728715
135	0.289	187	0.0002784	0.0175	0.0003	ILMN_1684197	NM_015698	GPKOW
136	0.289	189	0.0002824	0.0177	< 1e-07	ILMN_1789123	NM_014264	PLK4
137	0.288	192	0.0002901	0.0177	0.0002	ILMN_2388547	NM_033255	EPSTI1
138	0.288	193	0.000291	0.0177	0.0004	ILMN_1772964	NM_005623	CCL8
139	0.288	195	0.0002998	0.0182	0.0002	ILMN_1808071	NM_014875	KIF14
140	0.287	196	0.0003101	0.0187	0.0005	ILMN_1676036	XM_945045	LOC649679
141	0.286	198	0.0003178	0.0189	0.0004	ILMN_2289093	NM_020954	KIAA1618
142	0.286	200	0.0003194	0.0189	0.0005	ILMN_2328972	NM_006892	DNMT3B
143	0.285	203	0.000337	0.0196	0.0004	ILMN_2343563	NM_001002246	ANAPC11
144	0.284	207	0.0003636	0.0207	0.0003	ILMN_2093027	NM_012223	MYO1B
145	0.284	208	0.0003665	0.0208	0.0002	ILMN_1651699	NM_004447	EPS8
146	0.282	216	0.0004062	0.0222	0.0003	ILMN_1782633	NM_001031827	BOLA2
147	0.279	220	0.000464	0.0249	0.0005	ILMN_1802906	XM_929862	LOC646900
148	0.278	223	0.0004769	0.0253	0.0006	ILMN_1708101	NM_032737	LMNB2
149	0.278	225	0.0004849	0.0255	0.0001	ILMN_1744611	NM_015420	WDSOF1
150	0.277	226	0.0005052	0.0264	0.0004	ILMN_1689001	NM_000075	CDK4
151	0.277	227	0.0005126	0.0267	0.0004	ILMN_1714759	NM_014184	CNIH4
152	0.277	228	0.0005179	0.0268	0.0003	ILMN_1760201	NM_001379	DNMT1
153	0.276	229	0.0005207	0.0269	0.0006	ILMN_1789510	NM_006819	STIP1
154	0.276	231	0.0005407	0.0276	0.0006	ILMN_1684563	NM_001012968	SPIN4
155	0.276	232	0.0005425	0.0276	0.0006	ILMN_1746699	NM_152524	SGOL2
156	0.275	238	0.0005698	0.0283	0.0002	ILMN_1764794	NM_002794	PSMB2
157	0.274	240	0.0005855	0.0287	0.0003	ILMN_1662318	NM_014167	CCDC59
158	0.274	241	0.0005856	0.0287	0.0006	ILMN_2294762	NM_004038	AMY1A
159	0.274	242	0.0005904	0.0288	0.0008	ILMN_1796119	NM_145062	ZUFSP
160	0.274	244	0.0005972	0.0289	0.0003	ILMN_1671933	NM_015127	CLCC1
161	0.273	245	0.0006085	0.0292	0.0007	ILMN_1775829	NM_022121	PERP
162	0.272	250	0.0006605	0.0312	0.0004	ILMN_1774028	NM_014637	MTFR1
163	0.271	252	0.0006654	0.0312	0.0007	ILMN_1653404	NM_017595	NKIRAS2
164	0.271	254	0.0006731	0.0313	0.0004	ILMN_2058782	NM_005532	IFI27
165	0.271	255	0.0006762	0.0313	0.0009	ILMN_1673962	NM_015135	NUP205
166	0.271	257	0.0006821	0.0314	0.0006	ILMN_2148785	NM_002053	GBP1
167	0.271	258	0.0006855	0.0314	0.0006	ILMN_3240003	XM_001720889	LOC100133012
168	0.27	262	0.0006978	0.0315	0.0007	ILMN_1777721	NM_012325	MAPRE1
169	0.27	264	0.0007117	0.0317	0.0005	ILMN_1769451	NM_006844	ILVBL
170	0.27	265	0.0007131	0.0317	0.0009	ILMN_1678493	NM_001025201	CHN1
171	0.27	267	0.0007219	0.0319	0.0009	ILMN_1668012	NM_014251	SLC25A13
172	0.269	268	0.0007382	0.0325	0.001	ILMN_1811472	NM_004856	KIF23
173	0.269	270	0.0007565	0.0331	0.0006	ILMN_1748883	NM_079421	CDKN2D
174	0.268	272	0.0007625	0.0331	0.0008	ILMN_1694268	NM_018645	HES6
175	0.268	274	0.0007718	0.0332	0.0007	ILMN_1815924	NM_020401	NUP107
176	0.268	276	0.0007844	0.0335	0.0007	ILMN_1722127	NM_012415	RAD54B
177	0.268	277	0.0007855	0.0335	0.0008	ILMN_1766010	NM_003680	YARS
178	0.268	278	0.0007881	0.0335	0.0005	ILMN_3256004	XR_038699	LOC100130003
179	0.267	279	0.0008087	0.0342	0.0007	ILMN_1754272	NM_022770	GINS3
180	0.267	280	0.0008106	0.0342	0.0006	ILMN_1704537	NM_006623	PHGDH
181	0.267	282	0.0008282	0.0347	0.0009	ILMN_3239785	XM_001720739	LOC100134304
182	0.266	284	0.0008401	0.0348	0.0009	ILMN_3243859	NM_005005	NDUFB9
183	0.266	286	0.0008478	0.0348	0.0007	ILMN_3279219	XM_001721497	LOC100132457
184	0.266	287	0.0008535	0.0348	0.0009	ILMN_1720373	NM_003486	SLC7A5
185	0.266	289	0.0008609	0.0348	0.0005	ILMN_2263718	NM_003971	SPAG9
186	0.266	290	0.0008614	0.0348	0.0013	ILMN_2231020	NR_000034	TMEM185B
187	0.266	294	0.0008667	0.0348	0.0006	ILMN_2089902	NM_138459	NUS1
188	0.266	295	0.0008753	0.0351	0.0007	ILMN_1657871	NM_080657	RSAD2
189	0.265	298	0.0008916	0.0351	0.001	ILMN_1750100	NM_020040	TUBB4Q
190	0.265	301	0.0008978	0.0351	0.0008	ILMN_1674231	NM_005441	CHAF1B
191	0.265	304	0.0009035	0.0351	0.0008	ILMN_1810838	NM_178812	MTDH
192	0.265	305	0.0009119	0.0353	0.0007	ILMN_2370336	NM_148975	MS4A4A
193	0.264	306	0.0009247	0.0357	0.0009	ILMN_2122374	NM_016623	FAM49B
194	0.264	307	0.000939	0.0361	0.0009	ILMN_1712432	NM_002808	PSMD2
195	0.263	314	0.0009678	0.0364	0.001	ILMN_1792672	NM_004805	POLR2D
196	0.262	316	0.0010418	0.0388	0.0009	ILMN_1742167	NM_032704	TUBA1C
197	0.262	318	0.001048	0.0388	0.001	ILMN_2345015	NM_198938	PTGES2
198	0.262	319	0.0010486	0.0388	0.0008	ILMN_1744647	NM_018448	CAND1
199	0.261	320	0.001068	0.0392	0.0014	ILMN_1805519	NM_013230	CD24
200	0.261	321	0.0010762	0.0392	0.001	ILMN_1681754	NM_003878	GGH
201	0.261	322	0.0010778	0.0392	0.001	ILMN_1682428	NM_144584	C1orf59
202	0.261	323	0.00108	0.0392	0.0007	ILMN_1783285	NM_001905	CTPS
203	0.261	327	0.001086	0.0392	0.0009	ILMN_1792681	NM_024098	CCDC86
204	0.26	329	0.0011128	0.0399	0.0009	ILMN_1660635	NM_016027	LACTB2
205	0.26	331	0.0011221	0.0399	0.0016	ILMN_2209748	NM_024295	DERL1
206	0.26	332	0.0011255	0.0399	0.0017	ILMN_1801633	NM_080748	C20orf52
207	0.26	333	0.0011272	0.0399	0.0009	ILMN_1695731	NM_001070	TUBG1
208	0.26	334	0.0011273	0.0399	0.0008	ILMN_2367681	NM_003114	SPAG1
209	0.26	335	0.0011336	0.0399	0.0009	ILMN_1705985	NM_020473	PIGA
210	0.26	337	0.0011454	0.04	0.0012	ILMN_1651278	NM_024700	SNIP1
211	0.26	338	0.0011469	0.04	0.0006	ILMN_1679438	NM_024629	MLF1IP
212	0.26	339	0.0011491	0.04	0.0011	ILMN_1657683	NM_032800	C1orf198
213	0.26	340	0.0011531	0.0401	0.0017	ILMN_1724407	NM_006342	TACC3
214	0.258	344	0.0012139	0.0416	0.0017	ILMN_1753607	NM_020143	PNO1
215	0.258	345	0.0012217	0.0416	0.0013	ILMN_1793651	NM_003348	UBE2N
216	0.258	346	0.0012219	0.0416	0.0006	ILMN_1747630	NM_003472	DEK
217	0.258	352	0.0012573	0.0421	0.0014	ILMN_1686235	NM_198066	GNPNAT1
218	0.256	357	0.0013319	0.0437	0.0014	ILMN_2285802	NM_003003	SEC14L1
219	0.256	358	0.0013357	0.0437	0.0008	ILMN_1770678	NM_005189	CBX2
220	0.256	361	0.0013399	0.0437	0.0016	ILMN_1801928	NM_003406	YWHAZ
221	0.256	363	0.001351	0.0437	0.0017	ILMN_1714809	NM_144563	RPIA
222	0.256	364	0.0013516	0.0437	0.0019	ILMN_1751656	XM_001129527	KLF11
223	0.256	365	0.0013535	0.0437	0.0024	ILMN_3249807	NM_182620	SKA2
224	0.256	366	0.0013574	0.0437	0.0014	ILMN_1703006	NM_014341	MTCH1
225	0.255	371	0.0014214	0.0452	0.0013	ILMN_1666553	NM_021734	SLC25A19
226	0.255	372	0.0014221	0.0452	0.0017	ILMN_3251587	NR_003287	LOC100008589
227	0.254	373	0.0014463	0.0458	0.0005	ILMN_3239610	XM_001724542	LOC100133565
228	0.254	375	0.0014642	0.0461	0.0011	ILMN_1810420	NM_003494	DYSF
229	0.254	376	0.0014759	0.0463	0.0015	ILMN_1781479	NM_003173	SUV39H1
230	0.254	378	0.00148	0.0463	0.0008	ILMN_2363668	NM_001039673	YIF1B
231	0.253	381	0.0015208	0.0472	0.0012	ILMN_1664511	NM_006101	NDC80
232	0.253	382	0.0015304	0.0472	0.0009	ILMN_1703092	NM_004260	RECQL4
233	0.253	383	0.0015319	0.0472	0.0012	ILMN_1683562	NM_003096	SNRPG
234	0.253	384	0.0015396	0.0472	0.0013	ILMN_1744517	NM_002076	GNS
235	0.253	386	0.001549	0.0472	0.0015	ILMN_1762883	NM_032331	ECE2
236	0.253	390	0.0015603	0.0472	0.0015	ILMN_1759954	NM_001099285	PTMA
237	0.253	391	0.0015654	0.0472	0.0016	ILMN_2411190	NM_001042550	SMC2
238	0.253	392	0.001567	0.0472	0.0013	ILMN_1761762	NM_153344	C6orf141
239	0.252	395	0.0015909	0.0474	0.002	ILMN_1797822	NM_015187	SEL1L3
240	0.251	402	0.001652	0.0485	0.0018	ILMN_1719286	NM_000308	CTSA
241	0.251	403	0.001677	0.0492	0.002	ILMN_1686553	NM_020748	INTS2
242	0.251	406	0.0016951	0.0493	0.0013	ILMN_1674811	NM_198213	OASL
243	0.251	408	0.0017095	0.0494	0.0015	ILMN_1706779	NM_000234	LIG1
244	0.25	409	0.0017146	0.0494	0.0013	ILMN_1774336	NM_002692	POLE2
245	0.25	410	0.0017192	0.0494	0.0018	ILMN_1814305	NM_017654	SAMD9
246	0.25	412	0.0017216	0.0494	0.0017	ILMN_2162989	NM_199129	TMEM189
247	0.25	413	0.0017352	0.0496	0.0018	ILMN_3231881	XM_001126659	LOC728026
248	0.25	415	0.0017428	0.0496	0.001	ILMN_1806040	NM_001071	TYMS
249	0.249	424	0.0018019	0.0502	0.002	ILMN_1708805	NM_181659	NCOA3
250	0.249	425	0.0018235	0.0507	0.0013	ILMN_1723874	NM_032476	MRPS6
251	0.249	427	0.0018373	0.0507	0.0015	ILMN_2085012	NM_014020	TMEM176B
252	0.249	428	0.0018412	0.0507	0.0016	ILMN_2191681	NM_016139	CHCHD2
253	0.249	431	0.0018622	0.0509	0.0014	ILMN_2135798	NM_176880	NR2C2AP
254	0.248	433	0.0018745	0.0511	0.0022	ILMN_1772132	NM_001686	ATP5B
255	0.248	436	0.0019333	0.0524	0.0021	ILMN_1787308	NM_024779	PIP4K2C
256	0.248	437	0.0019381	0.0524	0.002	ILMN_2160929	NM_004111	FEN1
257	0.248	438	0.0019588	0.0528	0.0013	ILMN_2043452	NM_021922	FANCE
258	0.247	440	0.001978	0.0531	0.0015	ILMN_1693334	NM_000917	P4HA1
259	0.247	442	0.0019885	0.0531	0.002	ILMN_2124471	NM_078483	SLC36A1
260	0.247	443	0.0019909	0.0531	0.0018	ILMN_2103720	NM_014175	MRPL15
261	0.246	447	0.0020519	0.0542	0.002	ILMN_2172269	NM_001079809	TMEM183B
262	0.246	448	0.0020636	0.0544	0.0019	ILMN_1655694	XM_936101	LOC642031
263	0.246	450	0.0021066	0.0553	0.0021	ILMN_3305475	XM_001725700	LOC729708
264	0.245	451	0.0021786	0.0569	0.0026	ILMN_1708798	NM_018456	EAF2
265	0.245	452	0.0021786	0.0569	0.0021	ILMN_1712452	NM_016195	KIF20B
266	0.245	454	0.0021925	0.057	0.0024	ILMN_1752283	NM_031483	ITCH
267	0.245	455	0.0021973	0.057	0.0027	ILMN_3292163	XR_017653	LOC391532
268	0.245	457	0.002215	0.0572	0.0021	ILMN_1685928	NM_052844	WDR34
269	0.244	460	0.0022377	0.0574	0.0016	ILMN_1663195	NM_182776	MCM7
270	0.244	463	0.0022799	0.0582	0.003	ILMN_1737195	NM_022145	CENPK
271	0.244	467	0.0023229	0.0587	0.0026	ILMN_2216852	NM_000291	PGK1
272	0.243	469	0.0023293	0.0587	0.0017	ILMN_1699603	NM_002949	MRPL12
273	0.243	470	0.0023511	0.0591	0.0022	ILMN_1669376	NM_018370	DRAM1
274	0.243	471	0.0023618	0.0592	0.0013	ILMN_1708416	NM_015161	ARL6IP1
275	0.243	472	0.0023721	0.0594	0.003	ILMN_2226314	NM_016216	DBR1
276	0.243	474	0.0024035	0.0599	0.0023	ILMN_3307266	NM_013290	PSMC3IP
277	0.242	475	0.002432	0.0604	0.0027	ILMN_1710740	NM_000063	C2
278	0.242	476	0.0024349	0.0604	0.0026	ILMN_1669550	NM_006341	MAD2L2
279	0.242	479	0.002461	0.0607	0.0017	ILMN_1694502	NM_000946	PRIM1
280	0.242	484	0.002489	0.0607	0.0019	ILMN_1804611	NM_152261	C12orf23
281	0.242	487	0.002502	0.0607	0.0011	ILMN_1791759	NM_001565	CXCL10
282	0.242	488	0.0025074	0.0607	0.0026	ILMN_1801852	NM_006808	SEC61B
283	0.241	494	0.0026076	0.0623	0.0029	ILMN_1670809	NM_007243	NRM
284	0.24	497	0.0026357	0.0626	0.0026	ILMN_1708151	NM_006014	LAGE3
285	0.24	499	0.0026526	0.0628	0.0023	ILMN_1700044	NM_024545	SAP130
286	0.24	501	0.0027044	0.0638	0.0026	ILMN_2101832	NM_018407	LAPTM4B
287	0.24	503	0.0027457	0.0644	0.002	ILMN_1735779	NM_004982	KCNJ8
288	0.239	505	0.0027647	0.0647	0.0032	ILMN_1806867	NM_002707	PPM1G
289	0.239	509	0.0028022	0.0649	0.0025	ILMN_1719256	NM_001826	CKS1B
290	0.239	510	0.0028049	0.0649	0.0029	ILMN_1654639	NM_017912	HERC6
291	0.239	512	0.0028132	0.0649	0.0036	ILMN_2179652	NM_013237	PRELID1
292	0.239	513	0.0028338	0.0653	0.0026	ILMN_1760849	NM_018092	NETO2
293	0.238	516	0.0028842	0.0659	0.0032	ILMN_1742731	NM_001032289	SLC35A2
294	0.238	521	0.0029111	0.0659	0.0019	ILMN_3224868	XR_015946	LOC729200
295	0.238	522	0.0029142	0.0659	0.0025	ILMN_1756572	NM_015697	COQ2
296	0.238	523	0.0029162	0.0659	0.0035	ILMN_1669635	NM_024844	NUP85
297	0.238	527	0.0029469	0.066	0.0021	ILMN_1796923	NM_030941	LOC81691
298	0.238	528	0.0029516	0.066	0.0022	ILMN_1759097	NM_006818	MLLT11
299	0.238	531	0.0029847	0.0664	0.0022	ILMN_1791186	NM_033515	ARHGAP18
300	0.237	532	0.0029995	0.0665	0.003	ILMN_1691290	NM_001407	CELSR3
301	0.237	534	0.0030184	0.0666	0.0022	ILMN_1685012	NM_033083	EAF1
302	0.237	535	0.0030253	0.0666	0.0027	ILMN_2337655	NM_004184	WARS
303	0.237	537	0.0030432	0.0666	0.0025	ILMN_1688753	NM_014754	PTDSS1
304	0.237	541	0.0030694	0.0666	0.0034	ILMN_1800958	NM_001044385	ALS2CR4
305	0.237	543	0.003071	0.0666	0.0034	ILMN_1737205	NM_005914	MCM4
306	0.237	548	0.0030903	0.0666	0.0032	ILMN_1813389	NM_015971	MRPS7
307	0.236	551	0.0031194	0.0669	0.0036	ILMN_1696975	NM_001017416	USP1
308	0.236	554	0.0031621	0.0674	0.0035	ILMN_1664369	NM_018706	DHTKD1
309	0.236	556	0.0031896	0.0678	0.0034	ILMN_1778464	NM_003274	TMEM1
310	0.236	557	0.0031973	0.0678	0.0033	ILMN_2048700	NM_014109	ATAD2
311	0.236	558	0.0032088	0.0679	0.0033	ILMN_1764396	NM_006037	HDAC4
312	0.236	560	0.0032431	0.0684	0.0027	ILMN_3237534	XM_001713796	LOC100133517
313	0.235	562	0.0032857	0.0689	0.0029	ILMN_1741133	NM_000269	NME1
314	0.235	564	0.0032883	0.0689	0.0029	ILMN_2191436	NM_016937	POLA1
315	0.235	568	0.0033727	0.0699	0.0037	ILMN_1696003	NM_006496	GNAI3
316	0.235	571	0.003378	0.0699	0.0034	ILMN_1745471	NM_006084	IRF9
317	0.234	572	0.003383	0.0699	0.0037	ILMN_1777881	NM_012171	TSPAN17
318	0.234	575	0.0034531	0.0709	0.0028	ILMN_2041577	NM_024531	GPR172A
319	0.234	577	0.0034773	0.0712	0.0036	ILMN_1757995	NM_005484	PARP2
320	0.234	578	0.0034967	0.0715	0.0033	ILMN_1769634	NM_144998	STRA13
321	0.234	580	0.0035231	0.0718	0.0034	ILMN_2043109	NR_001283	TOP1P2
322	0.233	581	0.0035553	0.0723	0.0038	ILMN_1657153	NM_005721	ACTR3
323	0.233	582	0.0035605	0.0723	0.0039	ILMN_1766171	NM_007241	SNF8
324	0.233	585	0.0036091	0.0729	0.0024	ILMN_1690105	NM_007315	STAT1
325	0.233	587	0.0036665	0.0736	0.0037	ILMN_1746664	NM_018639	WSB2
326	0.232	589	0.003668	0.0736	0.004	ILMN_1696622	NM_153811	SLC38A6
327	0.232	590	0.0036951	0.074	0.0029	ILMN_2181432	NM_182513	SPC24
328	0.232	591	0.0037169	0.0743	0.0026	ILMN_1753243	NM_016306	DNAJB11
329	0.232	593	0.0037655	0.0749	0.0036	ILMN_1752589	NM_138391	TMEM183A
330	0.232	595	0.003772	0.0749	0.0045	ILMN_1806818	NM_002388	MCM3
331	0.232	598	0.0038202	0.0755	0.0034	ILMN_1777366	NM_014673	TTC35
332	0.231	600	0.0038428	0.0757	0.0043	ILMN_3234993	NM_080748	ROMO1
333	0.231	602	0.0038786	0.076	0.0034	ILMN_1792712	NM_001008393	LOC201725
334	0.231	603	0.003901	0.076	0.0037	ILMN_1748770	NM_001008938	CKAP5
335	0.231	604	0.003901	0.076	0.0037	ILMN_2401873	NM_144729	DUSP10
336	0.231	605	0.003904	0.076	0.0036	ILMN_2075334	NM_003542	HIST1H4C
337	0.231	606	0.0039045	0.076	0.0032	ILMN_1745397	NM_006187	OAS3
338	0.231	607	0.0039055	0.076	0.0042	ILMN_1813260	NM_005834	TIMM17B
339	0.231	608	0.0039117	0.076	0.0046	ILMN_1698019	NM_001008530	LGMN
340	0.231	609	0.0039224	0.0761	0.0043	ILMN_2242937	NM_000046	ARSB
341	0.231	611	0.0039713	0.0768	0.0042	ILMN_1677768	NM_000941	POR
342	0.23	613	0.0039926	0.0769	0.0045	ILMN_1774604	NM_022572	PNKD
343	0.23	614	0.0040177	0.0772	0.0038	ILMN_1651987	NM_138493	C6orf129
344	0.23	616	0.0040392	0.0775	0.0046	ILMN_2334693	NM_001038618	NARF
345	0.229	621	0.0041688	0.0792	0.0047	ILMN_1726327	NM_001008218	AMY1B
346	0.229	622	0.0041688	0.0792	0.0038	ILMN_2384591	NM_016185	HN1
347	0.229	623	0.004209	0.0797	0.0031	ILMN_1727043	NM_024656	GLT25D1
348	0.229	624	0.0042117	0.0797	0.0048	ILMN_1711904	NM_031300	MXD3
349	0.229	625	0.0042287	0.0799	0.0049	ILMN_1680453	NM_001012516	ITM2C
350	0.229	626	0.0042375	0.08	0.0049	ILMN_1810228	NM_003594	TTF2
351	0.229	627	0.0042927	0.0809	0.0054	ILMN_1729051	NM_000179	MSH6
352	0.228	630	0.0043756	0.0817	0.0043	ILMN_1813338	NM_002286	LAG3
353	0.228	634	0.0043909	0.0817	0.0043	ILMN_3255931	XM_001721886	LOC100129297
354	0.228	635	0.0043926	0.0817	0.0051	ILMN_2412024	NM_015167	JMJD6
355	0.228	636	0.0044114	0.0819	0.0045	ILMN_1779376	NM_002093	GSK3B
356	0.228	639	0.0044542	0.0822	0.0043	ILMN_2131336	NM_015257	TMEM194
357	0.228	640	0.0044548	0.0822	0.0044	ILMN_2344216	NM_001980	STX2
358	0.228	641	0.0044778	0.0824	0.0039	ILMN_1699570	NM_003288	TPD52L2
359	0.228	643	0.0044877	0.0824	0.0054	ILMN_1718136	NM_001089591	UQCRHL
360	0.228	644	0.0044969	0.0824	0.0037	ILMN_1688625	NM_001624	AIM1
361	0.228	645	0.0044981	0.0824	0.0043	ILMN_1653205	NM_001099672	C8orf59
362	0.227	650	0.0045669	0.083	0.0047	ILMN_1748481	NM_152464	TMEM199
363	0.227	651	0.0045869	0.083	0.0046	ILMN_1701855	NM_002710	PPP1CC
364	0.227	652	0.0045881	0.083	0.0043	ILMN_1761247	NM_001018109	PIR
365	0.227	653	0.0045899	0.083	0.0031	ILMN_1673673	NM_018492	PBK
366	0.227	658	0.0046284	0.0831	0.0034	ILMN_3249578	XM_001713809	LOC100132394
367	0.227	660	0.0046659	0.0835	0.0055	ILMN_1667043	NM_014740	EIF4A3
368	0.226	662	0.0047243	0.0843	0.0049	ILMN_1807042	NM_002356	MARCKS
369	0.226	663	0.0047419	0.0845	0.0042	ILMN_1797307	NM_001211	BUB1B
370	0.226	665	0.0047565	0.0845	0.0046	ILMN_1720048	NM_002982	CCL2
371	0.226	666	0.0047748	0.0847	0.0052	ILMN_1720858	NM_021243	C6orf115
372	0.226	668	0.004795	0.0848	0.0049	ILMN_1696311	NM_017813	IMPAD1
373	0.225	671	0.0049029	0.0863	0.0053	ILMN_1769931	NM_005066	SFPQ
374	0.225	675	0.0049387	0.0864	0.0044	ILMN_1712959	NM_004418	DUSP2
375	0.225	677	0.0049576	0.0865	0.0056	ILMN_1765532	NM_002904	RDBP
376	0.225	678	0.0049728	0.0866	0.0056	ILMN_1788701	NM_033222	PSIP1
298	-0.225	670	0.0048879	0.0862	0.0047	ILMN_1807206	NM_138452	DHRS1
298	-0.225	672	0.0049117	0.0863	0.0054	ILMN_1678490	NM_145058	RILPL2
298	-0.225	673	0.0049229	0.0863	0.0055	ILMN_1798712	NM_003363	USP4
298	-0.225	674	0.0049248	0.0863	0.0048	ILMN_1731014	NM_016173	HEMK1
298	-0.225	676	0.0049557	0.0865	0.0047	ILMN_2397954	NM_005485	PARP3
294	-0.226	661	0.0046893	0.0838	0.004	ILMN_1688480	NM_053056	CCND1
294	-0.226	664	0.0047486	0.0845	0.0038	ILMN_1790807	NM_004628	XPC
294	-0.226	667	0.0047803	0.0847	0.0044	ILMN_1742224	NM_024755	SLTM
294	-0.226	669	0.004876	0.0861	0.0039	ILMN_2346460	NM_001018089	NARG2
285	-0.227	646	0.0045056	0.0824	0.0047	ILMN_1713529	NM_020796	SEMA6A
285	-0.227	647	0.0045161	0.0824	0.0045	ILMN_2397024	NM_001007230	SPOP
285	-0.227	648	0.0045213	0.0824	0.0032	ILMN_1668743	XM_001128421	LOC728069
285	-0.227	649	0.0045365	0.0826	0.0051	ILMN_1688071	XM_001127234	NAT1
285	-0.227	654	0.0045999	0.083	0.0041	ILMN_1765523	NM_019009	TOLLIP
285	-0.227	655	0.0046035	0.083	0.0042	ILMN_1652929	NM_015100	POGZ
285	-0.227	656	0.004607	0.083	0.0044	ILMN_1742935	NM_006955	ZNF33B
285	-0.227	657	0.0046194	0.0831	0.0041	ILMN_1688423	NM_002001	FCER1A
285	-0.227	659	0.0046385	0.0831	0.0043	ILMN_3241164	NM_002035	KDSR
277	-0.228	628	0.0043133	0.081	0.0042	ILMN_1681304	NM_175854	PAN3
277	-0.228	629	0.004315	0.081	0.004	ILMN_1681252	NM_173621	C17orf44
277	-0.228	631	0.0043768	0.0817	0.0042	ILMN_1730622	NM_016337	EVL
277	-0.228	632	0.0043768	0.0817	0.0049	ILMN_1801236	NM_015087	SPG20
277	-0.228	633	0.0043813	0.0817	0.0043	ILMN_2375599	NM_203385	RNH1
277	-0.228	637	0.0044376	0.0822	0.0035	ILMN_1806123	NM_021134	MRPL23
277	-0.228	638	0.0044485	0.0822	0.0038	ILMN_1658639	NM_181785	SLC46A3
277	-0.228	642	0.0044802	0.0824	0.0043	ILMN_2195957	NM_015178	RHOBTB2
271	-0.23	612	0.0039776	0.0768	0.004	ILMN_2298818	NM_001030001	RPS29
271	-0.23	615	0.0040182	0.0772	0.004	ILMN_1773082	NM_000500	CYP21A2
271	-0.23	617	0.0040508	0.0776	0.005	ILMN_2367113	NM_032992	CASP6
271	-0.23	618	0.0040953	0.0783	0.0038	ILMN_2139761	NM_014988	LIMCH1
271	-0.23	619	0.0041123	0.0785	0.0036	ILMN_1800590	NM_024649	BBS1
271	-0.23	620	0.0041182	0.0785	0.0047	ILMN_2400143	NM_001007073	RPL32
268	-0.231	599	0.0038362	0.0757	0.0032	ILMN_1697409	NM_003820	TNFRSF14
268	-0.231	601	0.0038553	0.0758	0.0035	ILMN_1707464	NM_020998	MST1
268	-0.231	610	0.0039466	0.0764	0.0036	ILMN_3241957	XM_001716439	LOC100133930
263	-0.232	588	0.003667	0.0736	0.0035	ILMN_1806030	NM_002705	PPL
263	-0.232	592	0.0037586	0.0749	0.0043	ILMN_2100815	NM_020644	TMEM9B
263	-0.232	594	0.003771	0.0749	0.0033	ILMN_1657064	NM_018341	C6orf70
263	-0.232	596	0.0038112	0.0755	0.0028	ILMN_1661589	NM_139029	CD151
263	-0.232	597	0.0038157	0.0755	0.0041	ILMN_1765459	NM_001024211	S100A13
260	-0.233	583	0.003575	0.0724	0.0033	ILMN_1683932	NM_001001661	ZNF425
260	-0.233	584	0.0035868	0.0726	0.003	ILMN_1788955	NM_020992	PDLIM1
260	-0.233	586	0.0036291	0.0732	0.0041	ILMN_1797154	NM_001185	AZGP1
256	-0.234	573	0.0033978	0.07	0.0029	ILMN_1746408	NM_177401	MIDN
256	-0.234	574	0.0034081	0.0701	0.0036	ILMN_1723729	NM_015659	RSL1D1
256	-0.234	576	0.00347	0.0712	0.0031	ILMN_1758642	XR_017883	FLJ90757
256	-0.234	579	0.0035133	0.0717	0.0037	ILMN_2050790	NM_080659	C11orf52
250	-0.235	563	0.0032874	0.0689	0.0039	ILMN_3264466	NM_019557	FAM54B
250	-0.235	565	0.0033014	0.069	0.0034	ILMN_1737604	NM_018291	FLJ10986
250	-0.235	566	0.0033353	0.0696	0.0038	ILMN_1712291	NM_182924	MICALL2
250	-0.235	567	0.0033504	0.0698	0.0028	ILMN_1691736	NM_013443	ST6GALNAC6
250	-0.235	569	0.0033731	0.0699	0.0036	ILMN_1730229	NM_032866	CGNL1
250	-0.235	570	0.003374	0.0699	0.0023	ILMN_2217513	NM_024506	GLB1L
245	-0.236	552	0.0031269	0.0669	0.0038	ILMN_2151056	NM_144591	C10orf32
245	-0.236	553	0.0031403	0.0671	0.0026	ILMN_1661137	NM_152550	SH3RF2
245	-0.236	555	0.0031697	0.0675	0.0036	ILMN_1719471	NM_002439	MSH3
245	-0.236	559	0.0032311	0.0683	0.0039	ILMN_1711414	NM_015084	MRPS27
245	-0.236	561	0.0032552	0.0685	0.0029	ILMN_1782688	NM_024838	THNSL1
233	-0.237	533	0.0030023	0.0665	0.0034	ILMN_1707137	NM_001013672	C17orf97
233	-0.237	536	0.0030334	0.0666	0.0024	ILMN_1702775	NM_002335	LRP5
233	-0.237	538	0.0030444	0.0666	0.0034	ILMN_1764549	NM_000462	UBE3A
233	-0.237	539	0.0030538	0.0666	0.0031	ILMN_1733932	NM_001042588	SNUPN
233	-0.237	540	0.0030648	0.0666	0.0035	ILMN_3240222	NM_001080826	PRAGMIN
233	-0.237	542	0.0030706	0.0666	0.003	ILMN_2227533	NM_032750	ABHD14B
233	-0.237	544	0.00308	0.0666	0.0025	ILMN_1714158	NM_000305	PON2
233	-0.237	545	0.0030862	0.0666	0.0037	ILMN_1720531	NM_015015	JMJD2B
233	-0.237	546	0.0030887	0.0666	0.0043	ILMN_1801119	NM_000633	BCL2
233	-0.237	547	0.0030887	0.0666	0.0037	ILMN_2054607	NM_207352	CYP4V2
233	-0.237	549	0.0030999	0.0666	0.0015	ILMN_1785424	NM_006720	ABLIM1
233	-0.237	550	0.0031019	0.0666	0.0032	ILMN_1680673	NM_152729	NT5DC1
223	-0.238	515	0.0028826	0.0659	0.0032	ILMN_1690487	NM_006197	PCM1
223	-0.238	517	0.0028865	0.0659	0.0032	ILMN_2321292	NM_016003	WIPI2
223	-0.238	518	0.00289	0.0659	0.003	ILMN_1658425	NM_004393	DAG1
223	-0.238	519	0.0028974	0.0659	0.0021	ILMN_1710268	NM_024697	ZNF385D
223	-0.238	520	0.0029005	0.0659	0.0028	ILMN_1754421	NM_016013	NDUFAF1
223	-0.238	524	0.0029382	0.066	0.0019	ILMN_2174394	NM_022362	MMS19L
223	-0.238	525	0.0029386	0.066	0.003	ILMN_1738383	NM_001961	EEF2
223	-0.238	526	0.0029457	0.066	0.0032	ILMN_1671600	NM_133180	EPS8L1
223	-0.238	529	0.002954	0.066	0.0029	ILMN_2127328	NM_005859	PURA
223	-0.238	530	0.0029747	0.0663	0.0029	ILMN_1752968	NM_002292	LAMB2
218	-0.239	506	0.0027782	0.0648	0.0043	ILMN_1753490	NM_194303	C10orf39
218	-0.239	507	0.0027842	0.0648	0.0025	ILMN_1690909	XM_938817	LOC440498
218	-0.239	508	0.0027887	0.0648	0.0036	ILMN_1754149	NM_001024668	LETMD1
218	-0.239	511	0.0028091	0.0649	0.0023	ILMN_2100689	NM_003010	MAP2K4
218	-0.239	514	0.0028602	0.0657	0.0025	ILMN_1689712	XM_944816	LOC440927
214	-0.24	498	0.0026511	0.0628	0.0025	ILMN_1789266	NM_018246	CCDC25
214	-0.24	500	0.0027041	0.0638	0.003	ILMN_2343310	NM_001080463	DYNC2H1
214	-0.24	502	0.002718	0.064	0.0027	ILMN_1670037	NM_021128	POLR2L
214	-0.24	504	0.0027494	0.0644	0.0035	ILMN_1675878	NR_002941	LOC285359
208	-0.241	490	0.0025588	0.0617	0.0021	ILMN_1766499	NM_021979	HSPA2
208	-0.241	491	0.0025801	0.0621	0.0025	ILMN_1755737	NM_025204	TRABD
208	-0.241	492	0.002585	0.0621	0.0024	ILMN_1764573	NR_001564	XIST
208	-0.241	493	0.0026012	0.0623	0.0022	ILMN_1713369	NM_012423	RPL13A
208	-0.241	495	0.0026122	0.0623	0.0025	ILMN_1719599	NM_080737	SYTL4
208	-0.241	496	0.0026182	0.0624	0.0024	ILMN_1724052	XR_015766	LOC730051
199	-0.242	477	0.0024473	0.0606	0.0013	ILMN_2319994	NM_001033853	RPL3
199	-0.242	478	0.002453	0.0606	0.0025	ILMN_1705783	NM_001081491	NXF1
199	-0.242	480	0.0024748	0.0607	0.0017	ILMN_1796180	NM_021117	CRY2
199	-0.242	481	0.0024762	0.0607	0.0013	ILMN_3176146	XM_001716725	LOC100128918
199	-0.242	482	0.0024819	0.0607	0.0026	ILMN_1769259	NM_001012302	ANO9
199	-0.242	483	0.002485	0.0607	0.0022	ILMN_2405400	NM_001004057	GRK4
199	-0.242	485	0.0024952	0.0607	0.0026	ILMN_1694106	NM_015141	GPD1L
199	-0.242	486	0.0024972	0.0607	0.0025	ILMN_3202591	XR_038867	LOC440311
199	-0.242	489	0.0025325	0.0612	0.0029	ILMN_2398627	NM_198316	TENC1
198	-0.243	473	0.0023884	0.0596	0.0022	ILMN_1657760	NM_016524	SYT17
191	-0.244	459	0.0022358	0.0574	0.0019	ILMN_1694259	NM_014886	NSA2
191	-0.244	461	0.0022414	0.0574	0.0015	ILMN_3283573	XR_017675	LOC647276
191	-0.244	462	0.0022519	0.0576	0.0017	ILMN_1665331	NM_000481	AMT
191	-0.244	464	0.0022944	0.0584	0.0016	ILMN_1759023	NM_006005	WFS1
191	-0.244	465	0.0023061	0.0586	0.0022	ILMN_1803277	NM_005115	MVP
191	-0.244	466	0.002314	0.0587	0.0022	ILMN_1702265	NM_032124	HDHD2
191	-0.244	468	0.0023261	0.0587	0.0027	ILMN_1740685	XM_942032	LOC652541
188	-0.245	453	0.0021816	0.0569	0.0016	ILMN_1766560	NM_020690	ANKHD1-EIF4EBP3
188	-0.245	456	0.0022058	0.0571	0.0013	ILMN_1764769	NM_014622	VWA5A
188	-0.245	458	0.0022162	0.0572	0.0026	ILMN_1805853	XM_928224	LOC653583
186	-0.246	446	0.0020519	0.0542	0.0019	ILMN_1697880	NM_002663	PLD2
186	-0.246	449	0.0020968	0.0552	0.0022	ILMN_1711928	NM_025149	FLJ20920
182	-0.247	439	0.0019697	0.053	0.0024	ILMN_3302919	NM_013451	MYOF
182	-0.247	441	0.0019835	0.0531	0.0026	ILMN_2197225	NM_003732	EIF4EBP3
182	-0.247	444	0.0020129	0.0536	0.0028	ILMN_1702124	NM_153371	LNX2
182	-0.247	445	0.0020267	0.0538	0.0011	ILMN_1813607	XM_001131823	ANKRD30A
180	-0.248	434	0.0019089	0.052	0.002	ILMN_1772876	NM_018660	ZNF395
180	-0.248	435	0.001929	0.0524	0.0023	ILMN_1680010	NM_014804	KIAA0753
176	-0.249	426	0.0018363	0.0507	0.0018	ILMN_1760049	NM_012139	SERGEF
176	-0.249	429	0.0018427	0.0507	0.0017	ILMN_1784516	NM_145170	TTC18
176	-0.249	430	0.0018513	0.0509	0.0014	ILMN_2095133	NM_003127	SPTAN1
176	-0.249	432	0.0018625	0.0509	0.003	ILMN_1763080	NM_005051	QARS
166	-0.25	411	0.0017199	0.0494	0.0017	ILMN_1694325	NM_002501	NFIX
166	-0.25	414	0.0017416	0.0496	0.0017	ILMN_1784287	NM_003243	TGFBR3
166	-0.25	416	0.0017561	0.0498	0.0015	ILMN_1697629	NM_005090	PLA2G4B
166	-0.25	417	0.0017578	0.0498	0.0016	ILMN_1914857	NM_001042702	DFNB59
166	-0.25	418	0.0017613	0.0498	0.0017	ILMN_1806713	NM_144680	ZNF18
166	-0.25	419	0.0017697	0.0499	0.0019	ILMN_1743714	NM_014550	CARD10
166	-0.25	420	0.0017835	0.0502	0.0017	ILMN_1718046	NM_014862	ARNT2
166	-0.25	421	0.0017908	0.0502	0.0017	ILMN_1811972	NM_015057	MYCBP2
166	-0.25	422	0.001794	0.0502	0.0014	ILMN_1679727	NM_004071	CLK1
166	-0.25	423	0.0017971	0.0502	0.0015	ILMN_1696757	NM_001042601	TTC14
163	-0.251	404	0.0016813	0.0492	0.0016	ILMN_3236756	NM_025149	ACSF2
163	-0.251	405	0.0016922	0.0493	0.0016	ILMN_1665686	NM_022068	FAM38B
163	-0.251	407	0.0017047	0.0494	0.0019	ILMN_1717706	NM_006622	PLK2
155	-0.252	393	0.0015835	0.0474	0.0021	ILMN_1811264	NM_052849	C15orf57
155	-0.252	394	0.0015862	0.0474	0.0017	ILMN_1771962	NM_000168	GLI3
155	-0.252	396	0.0015912	0.0474	0.0014	ILMN_1713491	NM_014232	VAMP2
155	-0.252	397	0.0015937	0.0474	0.0012	ILMN_1787718	NM_198580	SLC27A1
155	-0.252	398	0.0016084	0.0477	0.0012	ILMN_1781636	NM_022834	VWA1
155	-0.252	399	0.0016231	0.0481	0.0018	ILMN_1655497	NM_001417	EIF4B
155	-0.252	400	0.0016358	0.0482	0.0017	ILMN_2405602	NM_080597	OSBPL1A
155	-0.252	401	0.0016369	0.0482	0.0017	ILMN_1758392	NM_181670	ANKS1B
150	-0.253	380	0.0015165	0.0471	0.0008	ILMN_3263694	XR_037860	LOC100128771
150	-0.253	385	0.0015415	0.0472	0.0017	ILMN_1733305	NM_032025	EIF2A
150	-0.253	387	0.0015521	0.0472	0.0015	ILMN_1728660	NM_004279	PMPCB
150	-0.253	388	0.0015552	0.0472	0.0012	ILMN_1738921	NM_001607	ACAA1
150	-0.253	389	0.0015578	0.0472	0.0022	ILMN_3248890	NR_002963	SNORA24
147	-0.254	374	0.0014627	0.0461	0.0011	ILMN_2111739	NM_006715	MAN2C1
147	-0.254	377	0.001477	0.0463	0.0012	ILMN_1810486	NM_031934	RAB34
147	-0.254	379	0.0014886	0.0464	0.0011	ILMN_1760303	NM_181523	PIK3R1
146	-0.255	370	0.0014107	0.045	0.0015	ILMN_2365479	NM_003099	SNX1
139	-0.256	356	0.0013156	0.0437	0.0013	ILMN_2186858	NM_018335	C14orf131
139	-0.256	359	0.0013369	0.0437	0.0014	ILMN_1658902	XM_938667	DEAF1
139	-0.256	360	0.0013372	0.0437	0.001	ILMN_1762990	NM_014773	KIAA0141
139	-0.256	362	0.0013469	0.0437	0.0013	ILMN_1656977	NM_198047	HIBCH
139	-0.256	367	0.0013582	0.0437	0.0013	ILMN_1706511	NM_003216	TEF
139	-0.256	368	0.0013649	0.0438	0.0016	ILMN_1780598	NM_016166	PIAS1
139	-0.256	369	0.0013674	0.0438	0.0016	ILMN_2124386	NM_004761	RGL2
137	-0.257	354	0.0012916	0.0431	0.0017	ILMN_1699265	NM_003842	TNFRSF10B
137	-0.257	355	0.0012996	0.0432	0.0013	ILMN_1801703	NM_006651	CPLX1
131	-0.258	347	0.0012272	0.0416	0.001	ILMN_1794707	NM_025092	ATHL1
131	-0.258	348	0.0012304	0.0416	0.0008	ILMN_2378868	NM_006925	SFRS5
131	-0.258	349	0.0012329	0.0416	0.0017	ILMN_1805765	NM_153610	CMYA5
131	-0.258	350	0.0012331	0.0416	0.0011	ILMN_1733288	NM_016546	C1RL
131	-0.258	351	0.0012475	0.042	0.0012	ILMN_1800008	NM_000019	ACAT1
131	-0.258	353	0.0012578	0.0421	0.001	ILMN_1789058	NM_173795	C1orf188
128	-0.259	341	0.0011879	0.0412	0.0007	ILMN_1737170	NM_002018	FLII
128	-0.259	342	0.0011933	0.0412	0.0013	ILMN_2052373	NM_022449	RAB17
128	-0.259	343	0.0011985	0.0413	0.0008	ILMN_1653432	NR_003249	HNRPDL
126	-0.26	330	0.001117	0.0399	0.0011	ILMN_3234089	NM_033111	N4BP2L2
126	-0.26	336	0.0011338	0.0399	0.0011	ILMN_1660357	XM_935575	LOC641825
122	-0.261	324	0.00108	0.0392	0.0009	ILMN_1689446	NM_003755	EIF3G
122	-0.261	325	0.0010822	0.0392	0.0018	ILMN_1798308	NM_152392	AHSA2
122	-0.261	326	0.0010832	0.0392	0.0012	ILMN_1727300	NM_018337	ZNF444
122	-0.261	328	0.0010892	0.0392	0.0011	ILMN_1737561	NM_033111	LOC88523
121	-0.262	317	0.0010474	0.0388	0.0014	ILMN_1770245	NM_020909	EPB41L5
118	-0.263	312	0.0009641	0.0364	0.001	ILMN_1787691	NM_133467	CITED4
118	-0.263	313	0.0009671	0.0364	0.0011	ILMN_1795495	NM_000123	ERCC5
118	-0.263	315	0.0009965	0.0374	0.0013	ILMN_1768773	NM_053046	EGLN2
114	-0.264	308	0.0009447	0.0362	0.0006	ILMN_1705737	NM_000884	IMPDH2
114	-0.264	309	0.0009521	0.0364	0.0009	ILMN_1665192	NM_007083	NUDT6
114	-0.264	310	0.0009555	0.0364	0.0011	ILMN_1677080	NM_020153	C11orf60
114	-0.264	311	0.0009591	0.0364	0.0008	ILMN_1706660	NM_031207	HYI
108	-0.265	296	0.0008824	0.0351	0.0006	ILMN_1660451	NM_178008	STARD13
108	-0.265	297	0.0008845	0.0351	0.0007	ILMN_1762725	NM_016091	EIF3L
108	-0.265	299	0.000895	0.0351	0.0008	ILMN_1653599	NM_001687	ATP5D
108	-0.265	300	0.0008971	0.0351	0.0004	ILMN_1755234	NM_017857	SSH3
108	-0.265	302	0.000898	0.0351	0.001	ILMN_2370414	NM_001005273	CHD3
108	-0.265	303	0.0009007	0.0351	0.0015	ILMN_1757872	XM_291277	DKFZp761P0423
103	-0.266	285	0.0008455	0.0348	0.0009	ILMN_1725043	NM_001012969	ADAL
103	-0.266	288	0.0008596	0.0348	0.0009	ILMN_1661636	NM_197968	ZMYM2
103	-0.266	291	0.0008633	0.0348	0.0006	ILMN_2225746	NM_017622	C17orf59
103	-0.266	292	0.0008644	0.0348	0.0008	ILMN_1727080	NM_004999	MYO6
103	-0.266	293	0.0008656	0.0348	0.0013	ILMN_1757370	NM_001007593	SMPD1
101	-0.267	281	0.0008217	0.0345	0.0015	ILMN_1667298	XM_942296	LOC201229
101	-0.267	283	0.0008303	0.0347	0.0004	ILMN_1812616	NM_033375	MYO1C
98	-0.268	271	0.0007598	0.0331	0.0007	ILMN_1693853	NM_018194	HHAT
98	-0.268	273	0.0007639	0.0331	0.0011	ILMN_1707551	NM_001010982	AFMID
98	-0.268	275	0.0007736	0.0332	0.0008	ILMN_1811632	NM_001461	FMO5
97	-0.269	269	0.0007429	0.0326	0.0007	ILMN_1787923	NM_020376	PNPLA2
93	-0.27	260	0.0006937	0.0314	0.0003	ILMN_1799589	NM_006647	NOXA1
93	-0.27	261	0.0006939	0.0314	0.0011	ILMN_3245062	NM_020859	SHROOM3
93	-0.27	263	0.0007052	0.0317	0.0014	ILMN_1785284	NM_005589	ALDH6A1
93	-0.27	266	0.0007141	0.0317	0.0008	ILMN_1753766	XM_943925	LOC388743
89	-0.271	251	0.0006622	0.0312	0.0006	ILMN_1741674	XM_934519	PPP1R9A
89	-0.271	253	0.0006707	0.0313	0.0003	ILMN_1695397	XM_927359	LOC644151
89	-0.271	256	0.0006791	0.0313	0.0007	ILMN_1691942	NM_006835	CCNI
89	-0.271	259	0.0006881	0.0314	0.0003	ILMN_1670925	NM_144607	CYB5D1
86	-0.272	247	0.000629	0.0301	0.0009	ILMN_1794190	NM_020739	CCPG1
86	-0.272	248	0.0006514	0.031	0.001	ILMN_3281599	XR_019077	LOC642741
86	-0.272	249	0.0006532	0.031	0.0005	ILMN_1683883	NM_000666	ACY1
85	-0.273	246	0.000609	0.0292	0.0003	ILMN_1686562	NM_015254	KIF13B
83	-0.274	239	0.0005718	0.0283	0.0007	ILMN_2096719	NM_005308	GRK5
83	-0.274	243	0.0005966	0.0289	0.0009	ILMN_2054213	NM_017520	MPHOSPH8
79	-0.275	234	0.000548	0.0277	0.0007	ILMN_2060115	NM_003105	SORL1
79	-0.275	235	0.0005568	0.028	0.0007	ILMN_1752285	NM_000968	RPL4
79	-0.275	236	0.0005614	0.028	0.0013	ILMN_1651364	NM_032151	PCBD2
79	-0.275	237	0.0005621	0.028	0.0007	ILMN_1774287	NM_001710	CFB
77	-0.276	230	0.0005242	0.0269	0.0008	ILMN_2211065	NM_001042595	TMEM91
77	-0.276	233	0.0005454	0.0277	0.0009	ILMN_1746948	NM_002477	MYL5
75	-0.278	222	0.0004752	0.0253	0.0004	ILMN_1669484	NM_018031	WDR6
75	-0.278	224	0.0004793	0.0253	0.0007	ILMN_1702247	NM_037370	CCNDBP1
74	-0.279	221	0.0004693	0.0251	0.0004	ILMN_1808584	NM_198076	FAM36A
73	-0.28	219	0.0004306	0.0232	0.0007	ILMN_1734353	NM_001039847	GPX4
71	-0.281	217	0.000415	0.0226	0.0005	ILMN_1730117	NM_024780	TMC5
71	-0.281	218	0.0004228	0.0229	0.0004	ILMN_1670099	NM_052946	NOSTRIN
69	-0.282	214	0.000389	0.0215	0.0007	ILMN_2047511	NM_006869	CENTA1
69	-0.282	215	0.0004042	0.0222	0.0003	ILMN_1704101	NM_001040667	HSF4
64	-0.283	209	0.0003711	0.021	0.0001	ILMN_1712305	NM_024843	CYBRD1
64	-0.283	210	0.0003753	0.0211	0.0001	ILMN_1741572	NM_005858	AKAP8
64	-0.283	211	0.0003817	0.0213	0.0003	ILMN_2347068	NM_017572	MKNK2
64	-0.283	212	0.0003827	0.0213	0.0003	ILMN_2115218	NM_017664	ANKRD10
64	-0.283	213	0.0003872	0.0215	0.0004	ILMN_1747395	NM_004727	SLC24A1
61	-0.284	204	0.0003547	0.0205	0.0003	ILMN_1716407	NM_003603	SORBS2
61	-0.284	205	0.0003584	0.0207	0.0004	ILMN_1685540	NM_020859	SHRM
61	-0.284	206	0.0003633	0.0207	0.0003	ILMN_1785570	NM_145006	SUSD3
60	-0.285	202	0.0003355	0.0196	0.0002	ILMN_1717165	NM_001551	IGBP1
58	-0.286	199	0.0003179	0.0189	0.0003	ILMN_1713990	NM_003302	TRIP6
58	-0.286	201	0.0003354	0.0196	0.0002	ILMN_1746704	NM_030912	TRIM8
57	-0.287	197	0.0003132	0.0188	0.0003	ILMN_1746403	NR_002164	GTF2IRD2P
54	-0.288	190	0.0002882	0.0177	< 1e-07	ILMN_2128795	NM_015541	LRIG1
54	-0.288	191	0.0002897	0.0177	< 1e-07	ILMN_1798602	NM_015885	PCF11
54	-0.288	194	0.0002912	0.0177	0.0003	ILMN_2097793	NM_020899	ZBTB4
52	-0.289	186	0.0002765	0.0175	0.0003	ILMN_1766814	NM_004614	TK2
52	-0.289	188	0.0002785	0.0175	0.0001	ILMN_1788347	NM_033426	KIAA1737
50	-0.29	183	0.0002709	0.0174	0.0004	ILMN_1675191	NM_152687	GAPT
50	-0.29	185	0.0002732	0.0174	0.0004	ILMN_1749838	NM_198055	MZF1
49	-0.291	179	0.0002539	0.0168	0.0003	ILMN_1719622	NM_001083585	RABEP1
45	-0.292	170	0.0002349	0.0161	0.0003	ILMN_3228585	NM_001110781	LOC728661
45	-0.292	171	0.0002354	0.0161	0.0002	ILMN_1718271	NM_152912	MTIF3
45	-0.292	174	0.0002386	0.0161	0.0003	ILMN_2173919	NM_006901	MYO9A
45	-0.292	175	0.0002388	0.0161	0.0004	ILMN_1681310	XM_001127310	MFSD7
44	-0.293	169	0.0002261	0.0158	0.0003	ILMN_1682147	NM_013312	HOOK2
41	-0.294	164	0.0002138	0.0154	0.0001	ILMN_1671568	NM_018281	ECHDC2
41	-0.294	166	0.0002179	0.0155	0.0004	ILMN_2216637	NM_018401	STK32B
41	-0.294	167	0.0002203	0.0156	0.0001	ILMN_1807211	NM_032316	NICN1
40	-0.296	162	0.0002005	0.0146	0.0002	ILMN_1752793	NM_005870	SAP18
38	-0.297	155	0.0001839	0.014	0.0001	ILMN_1674661	NM_001280	CIRBP
38	-0.297	157	0.0001864	0.014	0.0003	ILMN_2228180	NM_012331	MSRA
37	-0.298	153	0.0001775	0.0137	0.0002	ILMN_2330341	NM_001006936	TCEAL4
34	-0.3	148	0.0001554	0.0124	< 1e-07	ILMN_1651329	XM_944750	LOC646360
34	-0.3	149	0.000158	0.0125	0.0003	ILMN_2088437	NM_001337	CX3CR1
34	-0.3	150	0.00016	0.0126	0.0003	ILMN_2371911	NM_001044390	MUC1
33	-0.302	146	0.0001467	0.0119	0.0001	ILMN_1654552	NM_005830	MRPS31
31	-0.304	138	0.0001289	0.011	< 1e-07	ILMN_1691884	NM_003714	STC2
31	-0.304	140	0.0001329	0.0112	0.0003	ILMN_1733110	NM_003475	RASSF7
30	-0.305	137	0.0001253	0.0108	0.0002	ILMN_3283015	XR_039407	LOC100133185
29	-0.306	135	0.0001147	0.01	0.0002	ILMN_1669366	NM_006531	IFT88
28	-0.307	134	0.0001124	0.00991	0.0001	ILMN_1668910	NM_014430	CIDEB
27	-0.308	130	0.0001068	0.00967	0.0002	ILMN_1696254	NM_144611	CYB5D2
25	-0.309	125	0.0001003	0.00943	< 1e-07	ILMN_1671427	NM_022039	FBXW4
25	-0.309	126	0.0001006	0.00943	< 1e-07	ILMN_1735827	NM_007184	NISCH
24	-0.31	124	9.33e-05	0.00889	0.0002	ILMN_1736704	NM_001037954	DIXDC1
23	-0.316	117	6.73e-05	0.00679	0.0002	ILMN_1703565	NM_015710	GLTSCR2
21	-0.318	111	5.88e-05	0.00626	0.0001	ILMN_1687351	NM_023039	ANKRA2
21	-0.318	112	6.02e-05	0.00635	< 1e-07	ILMN_1808789	NM_018728	MYO5C
20	-0.319	110	5.76e-05	0.00619	0.0002	ILMN_3235584	NM_014818	TRIM66
19	-0.325	106	4.02e-05	0.00448	< 1e-07	ILMN_1805395	NM_021070	LTBP3
18	-0.326	104	3.8e-05	0.0043	< 1e-07	ILMN_1805996	NM_015477	SIN3A
17	-0.327	103	3.68e-05	0.00422	< 1e-07	ILMN_1772686	NM_033086	FGD3
16	-0.328	100	3.41e-05	0.00402	< 1e-07	ILMN_2112829	NM_144708	ANKAR
15	-0.33	95	3.02e-05	0.00376	< 1e-07	ILMN_3266666	XR_039511	LOC100128196
14	-0.333	92	2.55e-05	0.00327	< 1e-07	ILMN_1786893	NM_005778	RBM5
13	-0.334	90	2.43e-05	0.00319	< 1e-07	ILMN_1714397	NM_015974	CRYL1
12	-0.336	86	2.15e-05	0.00295	< 1e-07	ILMN_1713995	NM_001038	SCNN1A
11	-0.342	82	1.54e-05	0.00222	< 1e-07	ILMN_2113490	NM_021229	NTN4
10	-0.344	78	1.32e-05	0.002	< 1e-07	ILMN_2302757	NM_003890	FCGBP
9	-0.345	76	1.27e-05	0.00196	0.0001	ILMN_1745623	NM_173584	EFCAB4A
8	-0.356	65	6.3e-06	0.00114	< 1e-07	ILMN_1709237	NM_001979	EPHX2
7	-0.364	59	3.8e-06	0.000761	< 1e-07	ILMN_1788053	NM_003705	SLC25A12
6	-0.366	58	3.3e-06	0.000672	< 1e-07	ILMN_1660810	NM_018259	TTC17
5	-0.369	57	2.8e-06	0.00058	< 1e-07	ILMN_1724666	NM_176878	INADL
4	-0.377	50	1.6e-06	0.000378	< 1e-07	ILMN_1815718	NM_033637	BTRC
3	-0.393	40	5e-07	0.000144	< 1e-07	ILMN_1779416	NM_020974	SCUBE2
2	-0.402	28	3e-07	0.000104	< 1e-07	ILMN_1812622	NM_024608	NEIL1
1	-0.419	23	1e-07	4.54e-05	< 1e-07	ILMN_2352009	NM_000018	ACADVL

## Sheet: TableS9
Table S9. Pathway analysis of the list of 678 genes whose baseline expression correlated with residual Ki67 in HER2- tumours by Spearman correlation at a p-value of <0.005
Ingenuity Canonical Pathways	p-value	Molecules
Mitotic Roles of Polo-Like Kinase	3.0903e-10	KIF23,ESPL1,CDC20,PTTG1,PRC1,CDC7,CCNB2,CDK1,CCNB1,PLK4,PLK2,FBXO5,ANAPC11,KIF11,RAD21
Cell Cycle Control of Chromosomal Replication	3.0903e-10	LIG1,CDC45,MCM6,POLA1,CDK4,CDC7,CDK1,MCM4,MCM3,PRIM1,MCM2,TOP2A,CDK2,MCM7
Cyclins and Cell Cycle Regulation	5.24807e-09	CCNE2,HDAC4,SUV39H1,CDK4,CCNB2,CCND1,CDK1,SIN3A,CCNB1,CCNA2,CDKN2D,BTRC,GSK3B,CDK2,E2F2
Cell Cycle: G2/M DNA Damage Checkpoint Regulation	8.51138e-07	YWHAQ,CKS2,YWHAZ,CKS1B,TOP2A,CCNB2,BTRC,AURKA,CDK1,CCNB1
Cell Cycle: G1/S Checkpoint Regulation	1.99526e-06	CDKN2D,CCNE2,HDAC4,SUV39H1,CDK4,BTRC,GSK3B,CCND1,SIN3A,CDK2,E2F2
Estrogen-mediated S-phase Entry	5.37032e-06	CCNA2,CCNE2,CDK4,CCND1,CDK1,CDK2,E2F2
GADD45 Signaling	9.33254e-06	CCNE2,CDK4,CCND1,CDK1,CDK2,CCNB1
p53 Signaling	1.38038e-05	TOPBP1,PIK3R1,PIAS1,TNFRSF10B,CDK4,PERP,CCND1,BIRC5,BCL2,CASP6,GSK3B,CDK2,DRAM1
DNA Methylation and Transcriptional Repression Signaling	3.63078e-05	DNMT3B,SAP18,CHD3,HIST1H4C,SAP130,SIN3A,DNMT1
Hereditary Breast Cancer Signaling	5.49541e-05	POLR2D,HDAC4,PIK3R1,TUBG1,CDK4,RFC5,CCND1,CDK1,CCNB1,FANCE,FANCD2,XPC,MSH6,POLR2L
Mismatch Repair in Eukaryotes	5.7544e-05	MSH3,MSH6,FEN1,RFC5,EXO1
ATM Signaling	9.33254e-05	MAP2K4,PPP1CC,SMC2,FANCD2,TOPBP1,TRRAP,SUV39H1,CCNB2,CDK1,CDK2,CCNB1
Pancreatic Adenocarcinoma Signaling	0.000141254	MAP2K4,PLD2,PIK3R1,SUV39H1,CDK4,STAT1,BIRC5,CCND1,SIN3A,CDK2,E2F2,BCL2
DNA damage-induced 14-3-3σ Signaling	0.000141254	CCNE2,CCNB2,CDK1,CDK2,CCNB1
Pyridoxal 5'-phosphate Salvage Pathway	0.000446684	MAP2K4,GRK4,CDK4,GRK5,TTK,NEK2,CDK1,CDK2
EIF2 Signaling	0.000524807	RPL32,RPL4,DDIT3,RPL3,PIK3R1,RPS29,CCND1,EIF2A,BCL2,EIF3G,WARS,PPP1CC,EIF4A3,GSK3B,RPL13A,EIF3L
Small Cell Lung Cancer Signaling	0.000616595	CCNE2,PIK3R1,SUV39H1,CKS1B,CDK4,CCND1,SIN3A,CDK2,BCL2
Salvage Pathways of Pyrimidine Ribonucleotides	0.00138038	MAP2K4,GRK4,NME1,CDK4,GRK5,TTK,NEK2,CDK1,CDK2
Aryl Hydrocarbon Receptor Signaling	0.0020893	CCNA2,CCNE2,NFIX,POLA1,SLC35A2,CDK4,CCND1,NCOA3,ALDH6A1,CDK2,MCM7
Cell Cycle Regulation by BTG Family Proteins	0.00354813	CCNE2,CDK4,CCND1,CDK2,E2F2
Prostate Cancer Signaling	0.00588844	CCNE2,PIK3R1,SUV39H1,GSK3B,CCND1,SIN3A,CDK2,BCL2
Role of BRCA1 in DNA Damage Response	0.00707946	FANCE,FANCD2,TOPBP1,MSH6,RFC5,STAT1,E2F2
Sonic Hedgehog Signaling	0.00933254	GLI3,GSK3B,CDK1,CCNB1
HIPPO signaling	0.0109648	ITCH,YWHAQ,PPP1CC,YWHAZ,MST1,BTRC,PATJ
Remodeling of Epithelial Adherens Junctions	0.0125893	TUBA1B,NME1,ACTR3,MAPRE1,TUBG1,TUBA1C
Adenine and Adenosine Salvage III	0.0151356	ADAL,PNP
Purine Nucleotides Degradation II (Aerobic)	0.0151356	IMPDH2,ADAL,PNP
Death Receptor Signaling	0.0154882	MAP2K4,CASP6,TNFRSF10B,PARP2,SPTAN1,PARP3,BCL2
Molecular Mechanisms of Cancer	0.0158489	MAP2K4,CCNE2,LRP5,PIK3R1,SUV39H1,CDK4,AURKA,CCND1,CDK1,SIN3A,BCL2,GNAI3,CASP6,CDKN2D,HHAT,FANCD2,GSK3B,E2F2,CDK2
Nucleotide Excision Repair Pathway	0.0158489	POLR2D,XPC,ERCC5,POLR2L
Interferon Signaling	0.0177828	PIAS1,IRF9,STAT1,BCL2
Protein Ubiquitination Pathway	0.0177828	CDC20,DNAJC9,UBE2N,USP1,HSPA2,UBE3A,UBE2T,USP4,PSMB2,PSMD2,DNAJB11,BTRC,ANAPC11,UBE2C
Purine Ribonucleosides Degradation to Ribose-1-phosphate	0.0194984	ADAL,PNP
Regulation of Cellular Mechanics by Calpain Protease	0.0213796	CCNA2,CDK4,CCND1,CDK1,CDK2
Glutamate Removal from Folates	0.0281838	GGH
Xanthine and Xanthosine Salvage	0.0281838	PNP
Chronic Myeloid Leukemia Signaling	0.0295121	HDAC4,PIK3R1,SUV39H1,CDK4,CCND1,SIN3A,E2F2
Breast Cancer Regulation by Stathmin1	0.0301995	STMN1,GNAI3,TUBA1B,CCNE2,PPP1CC,PIK3R1,TUBG1,TUBA1C,CDK1,CDK2,E2F2
14-3-3-mediated Signaling	0.030903	MAP2K4,YWHAQ,TUBA1B,PIK3R1,TUBG1,YWHAZ,TUBA1C,GSK3B
Antiproliferative Role of TOB in T Cell Signaling	0.0354813	CCNA2,CCNE2,CDK2
Pyrimidine Ribonucleotides Interconversion	0.0363078	NME1,RECQL4,RAD54L,CTPS1
Glioma Signaling	0.0416869	CDKN2D,PIK3R1,SUV39H1,CDK4,CCND1,SIN3A,E2F2
Pyrimidine Ribonucleotides De Novo Biosynthesis	0.0416869	NME1,RECQL4,RAD54L,CTPS1
IL-7 Signaling Pathway	0.042658	PIK3R1,GSK3B,STAT1,CCND1,CDK2,BCL2
BER pathway	0.042658	LIG1,FEN1
Myc Mediated Apoptosis Signaling	0.0467735	MAP2K4,YWHAQ,PIK3R1,YWHAZ,BCL2
Urate Biosynthesis/Inosine 5'-phosphate Degradation	0.0501187	IMPDH2,PNP
Ovarian Cancer Signaling	0.0501187	PIK3R1,SUV39H1,MSH6,CDK4,GSK3B,CCND1,SIN3A,BCL2
Role of MAPK Signaling in the Pathogenesis of Influenza	0.0512861	MAP2K4,CXCL10,CCL2,PLA2G4B,BCL2
β-alanine Degradation I	0.0549541	ALDH6A1
Guanine and Guanosine Salvage I	0.0549541	PNP
Adenine and Adenosine Salvage I	0.0549541	PNP
DNA Double-Strand Break Repair by Homologous Recombination	0.057544	LIG1,POLA1
Docosahexaenoic Acid (DHA) Signaling	0.057544	PIK3R1,GSK3B,PNPLA2,BCL2
Non-Small Cell Lung Cancer Signaling	0.0645654	PIK3R1,SUV39H1,CDK4,CCND1,SIN3A
Unfolded protein response	0.0676083	DDIT3,HSPA2,EIF2A,BCL2
Adenosine Nucleotides Degradation II	0.0724436	ADAL,PNP
Role of CHK Proteins in Cell Cycle Checkpoint Control	0.0758578	RFC5,CDK1,CDK2,E2F2
UVA-Induced MAPK Signaling	0.0776247	MAP2K4,PIK3R1,PARP2,SMPD1,PARP3,STAT1
Diphthamide Biosynthesis	0.0812831	EEF2
1,25-dihydroxyvitamin D3 Biosynthesis	0.0812831	POR
D-glucuronate Degradation I	0.0812831	CRYL1
Tyrosine Biosynthesis IV	0.0812831	PCBD2
Valine Degradation I	0.0891251	HIBCH,ALDH6A1
IL-17 Signaling	0.0891251	MAP2K4,CXCL10,CCL2,PIK3R1,GSK3B
Huntington's Disease Signaling	0.0933254	MAP2K4,CASP6,HDAC4,POLR2D,ATP5D,ATP5B,PIK3R1,CLTC,HSPA2,SIN3A,POLR2L
tRNA Charging	0.0954993	WARS,YARS,QARS
Arsenate Detoxification I (Glutaredoxin)	0.107399	PNP
Glycerol-3-phosphate Shuttle	0.107399	GPD1L
Phenylalanine Degradation I (Aerobic)	0.107399	PCBD2
Apoptosis Signaling	0.108143	MAP2K4,CASP6,SPTAN1,CDK1,BCL2
Factors Promoting Cardiogenesis in Vertebrates	0.115878	LRP5,CCNE2,TGFBR3,GSK3B,CDK2
Sirtuin Signaling Pathway	0.118304	SCNN1A,PGK1,NDUFAF1,TUBA1B,NDUFB9,ATP5D,ATP5B,SUV39H1,XPC,TIMM17B,TUBA1C,GSK3B
p38 MAPK Signaling	0.12106	MAP2K4,DDIT3,DUSP10,PLA2G4B,MKNK2,STAT1
2-ketoglutarate Dehydrogenase Complex	0.132434	DHTKD1
Serine Biosynthesis	0.132434	PHGDH
Myo-inositol Biosynthesis	0.132434	IMPAD1
dTMP De Novo Biosynthesis	0.132434	TYMS
Pyrimidine Deoxyribonucleotides De Novo Biosynthesis I	0.134896	TYMS,NME1
PI3K/AKT Signaling	0.138995	YWHAQ,PIK3R1,YWHAZ,GSK3B,CCND1,BCL2
IL-22 Signaling	0.144544	MAP2K4,STAT1
Tryptophan Degradation III (Eukaryotic)	0.144544	AFMID,ACAT1
Regulation of eIF4 and p70S6K Signaling	0.152405	EIF3G,EIF4EBP3,PIK3R1,EIF4A3,RPS29,EIF3L,EIF2A
IL-17A Signaling in Gastric Cells	0.15417	MAP2K4,CXCL10
Role of JAK family kinases in IL-6-type Cytokine Signaling	0.15417	MAP2K4,STAT1
Glycine Cleavage Complex	0.156675	AMT
UDP-N-acetyl-D-glucosamine Biosynthesis II	0.156675	GNPNAT1
Neuroinflammation Signaling Pathway	0.165196	MAP2K4,CXCL10,VCAM1,CCL2,PIK3R1,TGFBR3,PLA2G4B,CX3CR1,GSK3B,STAT1,BIRC5,BCL2
D-myo-inositol-5-phosphate Metabolism	0.170216	PPP1CC,EPHX2,DUSP10,SSH3,IGBP1,DUSP2,PIP4K2C
Adipogenesis pathway	0.174181	SAP18,HDAC4,DDIT3,EZH2,SAP130,SIN3A
NRF2-mediated Oxidative Stress Response	0.175388	MAP2K4,DNAJC9,STIP1,PIK3R1,DNAJB11,SLC35A2,GSK3B,TXNRD1
Superpathway of Serine and Glycine Biosynthesis I	0.180302	PHGDH
Ceramide Biosynthesis	0.180302	KDSR
Thioredoxin Pathway	0.180302	TXNRD1
Pentose Phosphate Pathway (Non-oxidative Branch)	0.180302	RPIA
Melanoma Signaling	0.199526	PIK3R1,CDK4,CCND1
3-phosphoinositide Biosynthesis	0.199526	PPP1CC,EPHX2,PIK3R1,DUSP10,SSH3,IGBP1,DUSP2,PIP4K2C
ERK/MAPK Signaling	0.199526	YWHAQ,PPP1CC,PIK3R1,PLA2G4B,YWHAZ,MKNK2,STAT1,DUSP2
Tryptophan Degradation to 2-amino-3-carboxymuconate Semialdehyde	0.203236	AFMID
Salvage Pathways of Pyrimidine Deoxyribonucleotides	0.203236	TK2
Sphingomyelin Metabolism	0.203236	SMPD1
Mitochondrial Dysfunction	0.204644	MAP2K4,NDUFAF1,NDUFB9,ATP5D,ATP5B,GPX4,BCL2
D-myo-inositol (1,4,5,6)-Tetrakisphosphate Biosynthesis	0.21727	PPP1CC,EPHX2,DUSP10,SSH3,IGBP1,DUSP2
D-myo-inositol (3,4,5,6)-tetrakisphosphate Biosynthesis	0.21727	PPP1CC,EPHX2,DUSP10,SSH3,IGBP1,DUSP2
Cytotoxic T Lymphocyte-mediated Apoptosis of Target Cells	0.225424	CASP6,BCL2
Fatty Acid β-oxidation I	0.225424	ACAA1,SLC27A1
Pathogenesis of Multiple Sclerosis	0.225424	CXCL10
Prostanoid Biosynthesis	0.225424	PTGES2
Epithelial Adherens Junction Signaling	0.225944	TUBA1B,ACTR3,TGFBR3,MYL5,TUBG1,TUBA1C
Sertoli Cell-Sertoli Cell Junction Signaling	0.232809	MAP2K4,TUBA1B,TGFBR3,TUBG1,TUBA1C,SPTAN1,GSK3B
Bladder Cancer Signaling	0.232809	SUV39H1,CDK4,CCND1,SIN3A
HER-2 Signaling in Breast Cancer	0.232809	CCNE2,PIK3R1,GSK3B,CCND1
PPARα/RXRα Activation	0.240991	CAND1,MAP2K4,ACAA1,TGFBR3,CKAP5,SLC27A1,NCOA3
PTEN Signaling	0.240991	PIK3R1,TGFBR3,GSK3B,CCND1,BCL2
Induction of Apoptosis by HIV1	0.243781	MAP2K4,SLC25A13,BCL2
Ketogenesis	0.247172	ACAT1
Ketolysis	0.247172	ACAT1
Retinoic acid Mediated Apoptosis Signaling	0.251189	TNFRSF10B,PARP2,PARP3
IL-17A Signaling in Fibroblasts	0.25704	CCL2,GSK3B
Activation of IRF by Cytosolic Pattern Recognition Receptors	0.258821	MAP2K4,IRF9,STAT1
Colorectal Cancer Metastasis Signaling	0.260615	MAP2K4,LRP5,MSH3,PIK3R1,MSH6,GSK3B,STAT1,BIRC5,CCND1
Ceramide Signaling	0.263633	MAP2K4,PIK3R1,SMPD1,BCL2
Endometrial Cancer Signaling	0.266073	PIK3R1,GSK3B,CCND1
Pentose Phosphate Pathway	0.268534	RPIA
Purine Nucleotides De Novo Biosynthesis II	0.268534	IMPDH2
Mineralocorticoid Biosynthesis	0.268534	CYP21A2
UDP-N-acetyl-D-galactosamine Biosynthesis II	0.268534	GNPNAT1
Complement System	0.277971	CFB,C2
3-phosphoinositide Degradation	0.282488	PPP1CC,EPHX2,DUSP10,SSH3,IGBP1,DUSP2
Guanosine Nucleotides Degradation III	0.289068	PNP
Glucocorticoid Biosynthesis	0.289068	CYP21A2
EGF Signaling	0.297167	MAP2K4,PIK3R1,STAT1
Glioblastoma Multiforme Signaling	0.301995	PIK3R1,CDK4,GSK3B,CCND1,CDK2,E2F2
Role of IL-17A in Arthritis	0.304789	MAP2K4,CCL2,PIK3R1
ErbB2-ErbB3 Signaling	0.304789	PIK3R1,GSK3B,CCND1
Fatty Acid Activation	0.30903	SLC27A1
Choline Biosynthesis III	0.30903	PLD2
Oleate Biosynthesis II (Animals)	0.30903	ALDH6A1
Mevalonate Pathway I	0.30903	ACAT1
p70S6K Signaling	0.311172	YWHAQ,GNAI3,EEF2,PIK3R1,YWHAZ
IL-8 Signaling	0.314775	MAP2K4,GNAI3,VCAM1,PLD2,PIK3R1,CCND1,BCL2
ILK Signaling	0.314775	MAP2K4,PIK3R1,MUC1,MYL5,GSK3B,TMSB10/TMSB4X,CCND1
Mechanisms of Viral Exit from Host Cells	0.319154	SNF8,LMNB2
MSP-RON Signaling Pathway	0.328095	CCL2,PIK3R1,MST1
Isoleucine Degradation I	0.328095	ACAT1
Protein Kinase A Signaling	0.331131	CDKN3,YWHAQ,GNAI3,PPP1CC,HHAT,GLI3,AKAP8,DUSP10,MYL5,YWHAZ,GSK3B,ANAPC11,DUSP2
Aldosterone Signaling in Epithelial Cells	0.331131	SCNN1A,DNAJC9,PIK3R1,DNAJB11,HSPA2,PIP4K2C
mTOR Signaling	0.333426	EIF3G,PLD2,PIK3R1,EIF4A3,RPS29,EIF3L,EIF4B
GM-CSF Signaling	0.335738	PIK3R1,STAT1,CCND1
Superpathway of Inositol Phosphate Compounds	0.338065	PPP1CC,EPHX2,PIK3R1,DUSP10,SSH3,IGBP1,DUSP2,PIP4K2C
MIF Regulation of Innate Immunity	0.339625	MAP2K4,PLA2G4B
Role of Hypercytokinemia/hyperchemokinemia in the Pathogenesis of Influenza	0.339625	CXCL10,CCL2
UVC-Induced MAPK Signaling	0.339625	MAP2K4,SMPD1
Tec Kinase Signaling	0.341193	MAP2K4,GNAI3,PIK3R1,TNFRSF10B,FCER1A,STAT1
STAT3 Pathway	0.342768	MAP2K4,TGFBR3,BCL2
nNOS Signaling in Skeletal Muscle Cells	0.346737	DAG1
NAD biosynthesis II (from tryptophan)	0.346737	AFMID
Glutaryl-CoA Degradation	0.346737	ACAT1
Hypoxia Signaling in the Cardiovascular System	0.350752	UBE2N,UBE2T,UBE2C
Antioxidant Action of Vitamin C	0.358096	MAP2K4,PLD2,PLA2G4B,TXNRD1
IL-9 Signaling	0.360579	PIK3R1,STAT1
Role of IL-17F in Allergic Inflammatory Airway Diseases	0.360579	CXCL10,CCL2
Insulin Receptor Signaling	0.360579	SCNN1A,PPP1CC,PIK3R1,GSK3B,VAMP2
Granzyme B Signaling	0.365595	LMNB2
Chondroitin Sulfate Degradation (Metazoa)	0.365595	ARSB
Vitamin-C Transport	0.365595	TXNRD1
VDR/RXR Activation	0.374111	CXCL10,LRP5,NCOA3
IL-17A Signaling in Airway Cells	0.374111	MAP2K4,PIK3R1,GSK3B
Androgen Signaling	0.377572	GNAI3,POLR2D,CCND1,POLR2L
Type I Diabetes Mellitus Signaling	0.377572	MAP2K4,PIAS1,STAT1,BCL2
Role of PI3K/AKT Signaling in the Pathogenesis of Influenza	0.381066	GNAI3,PIK3R1,GSK3B
γ-linolenate Biosynthesis II (Animals)	0.382825	SLC27A1
Mitochondrial L-carnitine Shuttle Pathway	0.382825	SLC27A1
Superpathway of Geranylgeranyldiphosphate Biosynthesis I (via Mevalonate)	0.382825	ACAT1
Granulocyte Adhesion and Diapedesis	0.386367	CXCL10,FPR3,GNAI3,VCAM1,CCL2,CCL8
IL-12 Signaling and Production in Macrophages	0.389045	MAP2K4,JMJD6,PIK3R1,MST1,STAT1
NF-κB Signaling	0.396278	CARD10,PIK3R1,UBE2N,TGFBR3,BTRC,GSK3B
Phagosome Maturation	0.399945	TUBA1B,CTSA,TUBG1,DYNC2H1,TUBA1C
Differential Regulation of Cytokine Production in Macrophages and T Helper Cells by IL-17A and IL-17F	0.399945	CCL2
D-myo-inositol (1,4,5)-trisphosphate Degradation	0.399945	IMPAD1
HGF Signaling	0.402717	MAP2K4,PIK3R1,CCND1,CDK2
TNFR1 Signaling	0.410204	MAP2K4,CASP6
Assembly of RNA Polymerase II Complex	0.410204	POLR2D,POLR2L
JAK/Stat Signaling	0.412098	PIK3R1,PIAS1,STAT1
Rac Signaling	0.414954	MAP2K4,ACTR3,PIK3R1,PIP4K2C
Ubiquinol-10 Biosynthesis (Eukaryotic)	0.416869	COQ2
Fc Epsilon RI Signaling	0.427563	MAP2K4,PIK3R1,PLA2G4B,FCER1A
Granzyme A Signaling	0.433511	NME1
FcγRIIB Signaling in B Lymphocytes	0.439542	MAP2K4,PIK3R1
Endothelin-1 Signaling	0.44157	CASP6,GNAI3,PLD2,ECE2,PIK3R1,PLA2G4B
PEDF Signaling	0.44157	PIK3R1,PNPLA2,BCL2
Agranulocyte Adhesion and Diapedesis	0.445656	CXCL10,GNAI3,VCAM1,CCL2,CCL8,MYL5
Renin-Angiotensin Signaling	0.446684	MAP2K4,CCL2,PIK3R1,STAT1
Endoplasmic Reticulum Stress Pathway	0.44978	DDIT3
Actin Cytoskeleton Signaling	0.451856	FGD3,ACTR3,PIK3R1,MYL5,SSH3,TMSB10/TMSB4X,PIP4K2C
fMLP Signaling in Neutrophils	0.452898	FPR3,GNAI3,ACTR3,PIK3R1
RhoA Signaling	0.459198	ACTR3,ANLN,MYL5,PIP4K2C
Regulation of Actin-based Motility by Rho	0.463447	ACTR3,MYL5,PIP4K2C
PDGF Signaling	0.463447	MAP2K4,PIK3R1,STAT1
Sphingosine-1-phosphate Signaling	0.465586	CASP6,GNAI3,PIK3R1,SMPD1
Atherosclerosis Signaling	0.477529	VCAM1,CCL2,PLA2G4B,TNFRSF14
Reelin Signaling in Neurons	0.477529	MAP2K4,PIK3R1,GSK3B
IL-1 Signaling	0.477529	MAP2K4,GNAI3,TOLLIP
Glucocorticoid Receptor Signaling	0.47863	MAP2K4,VCAM1,POLR2D,CCL2,PIK3R1,STAT1,HSPA2,NCOA3,POLR2L,BCL2
Role of Lipids/Lipid Rafts in the Pathogenesis of Influenza	0.479733	RSAD2
Differential Regulation of Cytokine Production in Intestinal Epithelial Cells by IL-17A and IL-17F	0.479733	CCL2
TCA Cycle II (Eukaryotic)	0.479733	DHTKD1
Type II Diabetes Mellitus Signaling	0.483059	MAP2K4,PIK3R1,SMPD1,SLC27A1
Estrogen Receptor Signaling	0.483059	POLR2D,TRRAP,NCOA3,POLR2L
Fcγ Receptor-mediated Phagocytosis in Macrophages and Monocytes	0.485289	PLD2,ACTR3,PIK3R1
Acute Myeloid Leukemia Signaling	0.485289	MAP2K4,PIK3R1,CCND1
Tumoricidal Function of Hepatic Natural Killer Cells	0.494311	CASP6
Role of JAK1, JAK2 and TYK2 in Interferon Signaling	0.494311	STAT1
Glutathione Redox Reactions I	0.494311	GPX4
Superpathway of D-myo-inositol (1,4,5)-trisphosphate Metabolism	0.494311	IMPAD1
Nur77 Signaling in T Lymphocytes	0.49545	SIN3A,BCL2
Axonal Guidance Signaling	0.500035	TUBA1B,GNAI3,ACTR3,GLI3,NTN4,ECE2,PIK3R1,MYL5,SEMA6A,TUBG1,TUBA1C,GSK3B,ABLIM1
Cdc42 Signaling	0.503501	MAP2K4,FGD3,ACTR3,MYL5,GSK3B
Sumoylation Pathway	0.505825	MAP2K4,PIAS1,RFC5
Bupropion Degradation	0.508159	POR
HMGB1 Signaling	0.514044	MAP2K4,VCAM1,CCL2,PIK3R1
ErbB Signaling	0.519996	MAP2K4,PIK3R1,GSK3B
Phospholipases	0.521195	PLD2,PLA2G4B
autophagy	0.521195	CTSA,BCL2
Glycolysis I	0.522396	PGK1
Gluconeogenesis I	0.522396	PGK1
Wnt/β-catenin Signaling	0.529663	LRP5,TGFBR3,BTRC,GSK3B,CCND1
CNTF Signaling	0.529663	PIK3R1,STAT1
Germ Cell-Sertoli Cell Junction Signaling	0.534564	MAP2K4,TUBA1B,PIK3R1,TUBG1,TUBA1C
D-myo-inositol (1,4,5)-Trisphosphate Biosynthesis	0.535797	PIP4K2C
Nicotine Degradation II	0.53827	POR,FMO5
PAK Signaling	0.540754	MAP2K4,PIK3R1,MYL5
Thrombopoietin Signaling	0.547016	PIK3R1,STAT1
IL-15 Production	0.548277	STAT1
Superpathway of Cholesterol Biosynthesis	0.548277	ACAT1
ERK5 Signaling	0.554626	YWHAQ,YWHAZ
UVB-Induced MAPK Signaling	0.554626	MAP2K4,PIK3R1
SAPK/JNK Signaling	0.559758	MAP2K4,PIK3R1,DUSP10
Acetone Degradation I (to Methylglyoxal)	0.561048	POR
Lymphotoxin β Receptor Signaling	0.563638	VCAM1,PIK3R1
Eicosanoid Signaling	0.563638	PTGES2,PLA2G4B
IGF-1 Signaling	0.572796	YWHAQ,PIK3R1,YWHAZ
TNFR2 Signaling	0.574116	MAP2K4
CCR5 Signaling in Macrophages	0.579429	MAP2K4,GNAI3
Agrin Interactions at Neuromuscular Junction	0.579429	MAP2K4,DAG1
Glutathione-mediated Detoxification	0.586138	GGH
Glioma Invasiveness Signaling	0.587489	PIK3R1,HMMR
Role of JAK1 and JAK3 in γc Cytokine Signaling	0.595662	PIK3R1,STAT1
Chemokine Signaling	0.595662	GNAI3,CCL2
4-1BB Signaling in T Lymphocytes	0.597035	MAP2K4
Circadian Rhythm Signaling	0.619441	CRY2
Oncostatin M Signaling	0.619441	STAT1
Inhibition of Angiogenesis by TSP1	0.619441	MAP2K4
Role of JAK2 in Hormone-like Cytokine Signaling	0.619441	STAT1
TWEAK Signaling	0.629506	CASP6
MIF-mediated Glucocorticoid Regulation	0.629506	PLA2G4B

[truncated: 8 more sheets: TableS10, TableS11, TableS12, TableS13, Table S14, TableS15, TableS16, Table S17]
