# Supplementary material for: Impact of aromatase inhibitor treatment on global gene expression and its association with antiproliferative response in ER+ breast cancer in postmenopausal patients
Source: Breast Cancer Res. 2019 Dec 31;22:2. doi: 10.1186/s13058-019-1223-z (PMC6938628; doi:10.1186/s13058-019-1223-z)
Supplement: Supplementary file 8 — Additional file 8: Matrices of correlation coefficient and p value. Table S18. Spearman Rank Correlation Matrix (r-value and p -value) of baseline gene signature scores and percentage of two-week change in Ki67 and residual Ki67 expression. r-values bottom, p-values top. (a) HER2- tumours, n=155 (the Signature name was sorted based on the rho-values of correlations between GS-score and residual.Ki67; (b) HER2+ tumours, n=23. Table S19. Spearman correlations (r-value and p -value) between on-treatment gene signature scores and i) percentage of two-week change in Ki67 protein expression and ii) residual KI67. r-values bottom, p-values top. (a) HER2- tumours, n=135; (b) HER2+ tumours, n=22. Table S20. Spearman correlations (r-value and p -value) between change in gene signature scores and i) percentage of two-week change in Ki67 protein expression and ii) residual KI67. r-values bottom, p-values top. (a) HER2- tumours, n=135; (b) HER2+ tumours, n=22. [file 13058_2019_1223_MOESM8_ESM.xlsx]

## Sheet: Index
Supplementary file 8: Tables (Gao et al.)
Table S18	Spearman correlations (r-value and p -value) between baseline gene signature scores and i) percentage of two-week change in Ki67 expression, ii) residual Ki67 expression. r-values bottom, p-values top. (A) HER2- tumours, n=155. (B) HER2+ tumours, n=23
Table S19	Spearman correlations (r-value and p -value) between on-treatment gene signature scores and i) percentage of two-week change in Ki67 protein expression and ii) residual KI67. r-values bottom, p-values top. (A) HER2- tumours, n=135. (B) HER2+ tumours, n=22.
Table S20	Spearman correlations (r-value and p -value) between change in gene signature scores and i) percentage of two-week change in Ki67 protein expression and ii) residual KI67. r-values bottom, p-values top. (A) HER2- tumours, n=135. (B) HER2+ tumours, n=22.

## Sheet: Table S18
Supplementary file 8, Table S1. Spearman Rank Correlation Matrix (r-value and p -value) of baseline gene signature scores and percentage of two-week change in Ki67 and residual Ki67 expression. r-values bottom, p-values top.
(a) HER2- tumours, n=155 (the Signature name was sorted based on the rho-values of correlations between GS-score and residual.Ki67
	Module Name	Module Name	Reference	Surgery.Ki67	Change.Ki67	Gene70	GGI.NoPAGs	GGI	JClinInvest2007RBloss	DiLeoRBloss-GS	CIN70	E2F4activation-GS	E2FmotifCellCycleAssociated	AURKA	removedPAGs	PAGs	Gene70.NoPAGs	PTEN	CIN70.NoPAGs	E2Factivation-GS	IGF1	IGF1.NoPAGs	PI3K-GS	E2Factivation-GS.NoPAGs	obesity.NoPAGs	PI3K-GS.NoPAGs	obesity	PTEN.NoPAGs	RAS.NoPAGs	E2F3	RAS	Immune.2.STAT1.NoPAGs	Immune.2.STAT1	GDNF-GS.NoPAGs	GDNF-GS	AKT/mTOR	MYC.NoPAGs	Immune.1	Immune.1.NoPAGs	BetaCatenin.NoPAGs	MYC	Bcell-GS	E2FmotifCellCycleAssociated.NoPAGs	BetaCatenin	AKT/mTOR.NoPAGs	Tcell-GS	SRC	Inflammatory-GS	SRC.NoPAGs
Surgery.Ki67	Surgery.Ki67	Surgery.Ki67			0	5.03499e-11	2.27911e-10	5.01028e-10	5.07532e-10	1.18739e-09	4.33971e-09	3.01036e-08	2.33719e-07	3.50197e-07	4.51862e-07	2.41085e-06	2.59415e-06	4.2254e-06	5.89054e-06	6.05413e-06	2.37846e-05	0.000123086	0.000145561	0.000489496	0.00052504	0.000540641	0.00102057	0.00264063	0.00637919	0.00848956	0.01216	0.0150036	0.0156511	0.0214393	0.0299034	0.0368416	0.0406148	0.0602861	0.0602861	0.0664997	0.0719673	0.115175	0.174049	0.186252	0.18646	0.217505	0.223181	0.252406	0.265525
Change.Ki67	Change.Ki67	Change.Ki67		0.829204		0.00232166	0.00540475	0.0355133	0.0343862	0.0605692	0.0449043	0.0762447	0.19905	0.0370867	0.096209	0.128152	0.00610604	0.11579	0.0419995	0.144923	0.150217	0.176216	0.195481	0.201474	0.354247	0.279724	0.44248	0.276761	0.110196	0.498658	0.215821	0.142992	0.157337	0.187761	0.181603	0.655438	0.830299	0.109641	0.109641	0.605533	0.89479	0.0705317	0.623061	0.762881	0.98149	0.312246	0.463867	0.742748	0.471792
B.Ignatiadis2012GENE70All	Gene70	Gene70-GS	van 't Veer et al.	0.49648	0.242925		0	0	0	0	0	0	0	0	0	0	0	0	0	0	1.02152e-09	3.13211e-07	0	2.75352e-06	2.18279e-08	0	2.70003e-07	0	7.9142e-06	0.000848802	4.06533e-06	1.83152e-07	1.78882e-07	1.10697e-07	1.6793e-06	3.42837e-12	0.00433138	0.317135	0.317135	0.0131659	0.0129122	0.11116	1.18336e-08	0.131485	3.08793e-08	0.00435799	0.0888964	2.36456e-06	0.110322
B.Ignatiadis2012GGINoPAGs	GGI.NoPAGs	GGI-GS.NoPAGs	Sotiriou et al.	0.481421	0.222439	0.825217		0	0	0	0	0	0	0	0	0	4.88498e-15	0	0	0	1.6076e-13	3.67451e-10	0	9.88967e-09	1.48992e-13	0	2.05169e-12	0	1.8321e-05	3.11038e-07	1.80905e-05	2.6892e-06	2.73449e-06	1.86351e-06	1.09303e-05	3.21965e-14	7.21081e-10	0.794667	0.794667	8.74912e-06	1.10422e-08	0.0555458	4.1501e-09	0.00130223	3.12451e-10	0.04256	6.47803e-05	0.00117648	0.00019288
B.Ignatiadis2012GGIAll	GGI	GGI-GS	Sotiriou et al.	0.473265	0.169025	0.818436	0.889072		0	0	0	0	0	0	0	0	5.36417e-09	0	0	0	4.44089e-16	1.31897e-11	0	2.78406e-11	7.19089e-10	0	2.37623e-09	0	0.000667648	3.10219e-12	0.000848794	0.000183355	0.00017987	1.1949e-05	2.19032e-05	3.72467e-11	2.30058e-10	0.891171	0.891171	1.18727e-05	4.55892e-09	0.472824	1.65486e-06	0.000862901	2.21331e-07	0.174757	0.00347697	0.0227705	0.00720744
B.JClinInvest2007RBloss	JClinInvest2007RBloss	JClinInvest2007RBloss-GS	Bosco et al.	0.473129	0.170059	0.785856	0.824994	0.976881		0	0	0	0	0	0	0	4.50498e-07	0	0	0	8.48654e-13	7.14491e-09	0	2.19691e-12	8.39401e-07	0	2.27553e-06	0	0.00597074	7.17604e-12	0.00712461	0.00135999	0.00134485	4.48062e-05	5.64728e-05	1.28364e-08	2.01301e-09	0.850465	0.850465	6.40776e-05	2.31739e-08	0.641088	8.84426e-06	0.00350627	2.63701e-05	0.328406	0.0364381	0.0748683	0.0563418
B.DiLeoRBloss-GS	DiLeoRBloss-GS	DiLeoRBloss-GS	Luca Malorni et al.	0.464077	0.151091	0.775444	0.81649	0.978451	0.977029		0	0	0	0	0	0	3.00174e-07	0	0	0	0	3.72369e-13	0	1.80645e-10	1.85541e-09	4.44089e-16	3.3045e-09	6.66134e-15	0.000630835	9.11493e-12	0.00102371	0.000297036	0.00028062	3.75973e-05	5.34463e-05	1.05636e-08	8.19551e-09	0.695727	0.695727	9.84509e-06	1.14626e-07	0.577507	7.45175e-05	0.000410061	1.18251e-05	0.110448	0.00731673	0.0207383	0.0135617
B.Ignatiadis2012CIN70All	CIN70	CIN70-GS	Carter et al.	0.449745	0.161339	0.770839	0.837334	0.980326	0.982998	0.966305		0	0	0	0	0	2.06375e-06	0	0	0	4.64073e-14	1.20261e-09	0	1.37268e-12	4.14447e-07	0	1.03801e-06	0	0.0100891	9.43468e-13	0.011968	0.00422916	0.00415677	7.09803e-05	9.49868e-05	9.53676e-10	1.68012e-11	0.649064	0.649064	2.13782e-05	2.51097e-10	0.756939	3.05853e-06	0.0014504	3.63623e-06	0.61497	0.0101528	0.184508	0.0176882
B.E2F4activation-GS	E2F4activation-GS	E2F4activation-GS	Angel L. Guerrero-Zotano et al.	0.427009	0.142828	0.816603	0.833505	0.948964	0.956482	0.922333	0.953366		0	0	0	0	3.41712e-09	0	0	0	9.47756e-09	1.03502e-05	0	4.0723e-13	5.62189e-05	0	0.000195453	0	0.00553558	7.34084e-11	0.00264337	0.000590545	0.000578794	6.46985e-06	1.32227e-05	2.31593e-13	2.78649e-07	0.211062	0.211062	0.00184587	3.05458e-06	0.631254	8.16366e-09	0.0631454	1.1634e-08	0.358697	0.108173	0.024506	0.138684
B.E2FmotifCellCycleAssociatedAll	E2FmotifCellCycleAssociated	E2FmotifCellCycleAssociated-GS	Miller TW et al.	0.400974	0.103716	0.701731	0.739113	0.855686	0.86994	0.850221	0.859366	0.844533		0	0	0	2.1778e-06	0	0	0	5.5925e-11	4.0556e-08	2.22045e-16	8.00619e-09	4.62822e-05	4.95159e-14	0.000107741	3.4639e-14	0.0197091	1.57117e-08	0.00927916	0.0068942	0.00607999	0.000418407	0.000894706	2.85521e-08	9.64641e-08	0.476103	0.476103	0.0126393	2.97394e-06	0.85521	1.05693e-13	0.131712	2.88686e-05	0.425202	0.287034	0.201871	0.367977
B.Desmedt2008AURKAAll	AURKA	AURKA-GS	Desmedt et al.	0.395565	0.167626	0.656044	0.796159	0.885817	0.852792	0.862357	0.892946	0.812059	0.720837		0	0	0.000320345	0	0	0	0	1.02141e-14	0	2.51748e-11	2.28028e-10	0	1.17804e-10	0	0.0286144	1.27595e-10	0.0293799	0.00761415	0.00649839	0.000153737	0.000158316	1.13157e-08	0	0.909223	0.909223	5.90124e-11	0	0.882212	9.44325e-05	2.44321e-08	6.01415e-06	0.76279	2.59139e-08	0.506154	9.57364e-08
B.removedPAGs	removedPAGs	removedPAGs	Gao et al.	0.392105	0.134098	0.600674	0.723895	0.87672	0.856063	0.891196	0.872424	0.778396	0.724604	0.950562		0	0.0097259	0	0	0	0	0	1.41993e-11	4.81437e-11	5.77214e-11	3.93996e-10	8.27072e-12	4.44089e-16	0.0344174	1.15139e-11	0.0304992	0.00237299	0.00174505	3.04823e-05	1.61193e-05	1.52467e-06	0	0.307728	0.307728	3.3251e-09	8.88178e-16	0.571043	0.00737101	1.83017e-07	0.000223465	0.41061	1.04786e-06	0.346178	4.61001e-06
B.PAGs	PAGs	PAGs	Gao et al.	0.368339	0.122735	0.767868	0.722655	0.846376	0.861091	0.82212	0.859051	0.897064	0.861967	0.64327	0.622075		1.32511e-09	0	0	0	1.93792e-05	0.00138652	0	8.88776e-09	0.0340721	0	0.0774817	4.44089e-16	0.0480438	1.9728e-07	0.0234539	0.00440534	0.00401111	2.72641e-05	7.14638e-05	1.17151e-12	0.00266608	0.0477328	0.0477328	0.417249	0.00902847	0.817286	4.35904e-10	0.731247	4.81408e-08	0.589491	0.319579	0.0633929	0.251561
B.Ignatiadis2012GENE70NoPAGs	Gene70.NoPAGs	Gene70-GS.NoPAGs	van 't Veer et al.	0.367254	0.219332	0.847965	0.575347	0.447337	0.392147	0.397638	0.370626	0.452438	0.369837	0.285299	0.207086	0.462889		6.14071e-08	0.00010331	1.21938e-05	0.000143212	0.00047168	2.10107e-11	0.147153	8.2621e-07	9.58216e-11	9.60413e-06	4.95663e-06	6.28762e-08	0.870321	2.0602e-08	2.34042e-08	2.4315e-08	1.69683e-05	0.000360772	1.14025e-07	0.670322	0.508274	0.508274	0.217125	0.490492	0.00741744	3.37115e-07	0.585456	6.10497e-06	5.28693e-05	0.223677	7.47345e-10	0.227684
B.Ignatiadis2012PTENAll	PTEN	PTEN-GS	Saale at al.	0.359933	0.126838	0.760211	0.786162	0.872837	0.866646	0.825242	0.884406	0.896935	0.779933	0.832142	0.773301	0.816542	0.418201		0	0	8.23242e-08	5.51826e-05	0	7.25953e-12	0.000264367	0	0.000520286	0	0.0672257	1.45611e-06	0.0393563	1.57791e-05	1.15713e-05	8.62465e-08	2.48233e-07	2.75335e-14	8.18098e-10	0.461703	0.461703	0.000204579	8.3357e-09	0.756788	1.93831e-07	0.0116426	1.62153e-09	0.180843	0.0224147	0.0242708	0.032059
B.Ignatiadis2012CIN70NoPAGs	CIN70.NoPAGs	CIN70-GS.NoPAGs	Carter et al.	0.354841	0.163559	0.665306	0.76537	0.839132	0.831974	0.78682	0.894902	0.839725	0.705407	0.81784	0.717273	0.761381	0.306793	0.815671		0	2.25921e-09	3.65727e-06	0	1.58232e-10	0.000333515	0	0.000794669	0	0.100286	1.0012e-09	0.123014	0.230819	0.231976	0.00121264	0.00153121	9.42847e-10	3.62377e-13	0.212045	0.212045	0.000115971	1.63158e-12	0.934377	5.28207e-05	0.0040333	1.67186e-06	0.279973	0.0184645	0.794759	0.026409
B.E2Factivation-GS	E2Factivation-GS	E2Factivation-GS	Miller TW et al.	0.354417	0.117631	0.678451	0.722529	0.806722	0.820705	0.753128	0.82988	0.881873	0.75935	0.716944	0.659576	0.818636	0.343373	0.833695	0.771313		0.000178713	0.0155354	0	0	0.016191	0	0.0333534	0	0.255792	6.02208e-10	0.0862793	0.00954637	0.00848196	4.5528e-05	6.2477e-05	1.25846e-11	2.4012e-08	0.127859	0.127859	0.0229465	3.26866e-07	0.517393	3.85306e-10	0.334698	1.03204e-07	0.906132	0.0593793	0.341613	0.0813614
B.Ignatiadis2012IGF1All	IGF1	IGF1-GS	Creighton et al.	0.332429	0.116113	0.465699	0.547868	0.595998	0.53386	0.619935	0.557932	0.440775	0.495456	0.664184	0.701898	0.335829	0.300761	0.414505	0.457046	0.296594		0	8.43121e-09	0.0046191	0	2.91639e-08	0	0.000371712	1.98142e-06	0.019266	2.30256e-06	0.0138329	0.0102703	0.00214863	0.00483961	2.6819e-05	9.57408e-10	0.45344	0.45344	3.95578e-09	8.43355e-09	0.743832	0.220535	9.79217e-10	0.000527164	0.369382	1.03361e-08	0.165724	8.07083e-08
B.Ignatiadis2012IGF1NoPAGs	IGF1.NoPAGs	IGF1-GS.NoPAGs	Creighton et al.	0.303574	0.109194	0.397067	0.476501	0.509252	0.444049	0.540878	0.463939	0.345996	0.423357	0.569695	0.616651	0.254639	0.277542	0.318024	0.362119	0.19407	0.98816		2.09252e-06	0.0662039	0	4.13201e-06	0	0.0129062	1.77654e-07	0.141996	2.99015e-07	0.022751	0.0173021	0.0106935	0.0225618	0.000276444	3.86014e-07	0.371431	0.371431	2.28601e-08	1.96274e-06	0.832938	0.537349	2.17641e-09	0.00228907	0.284883	2.33542e-08	0.154455	1.60182e-07
B.Creighton2010PI3KAll	PI3K-GS	PI3K-GS	Creighton2010	0.300456	0.104541	0.721559	0.786327	0.719129	0.661616	0.620003	0.709951	0.747778	0.597693	0.641668	0.508562	0.709194	0.504873	0.742139	0.763495	0.727108	0.442135	0.370423		2.56481e-06	6.27617e-07	0	3.91803e-06	0	0.00131426	0.000334415	0.000204697	0.0020195	0.00179457	5.70147e-07	3.76261e-06	0	3.11487e-07	0.000601581	0.000601581	0.0587374	1.67781e-06	0.912631	6.35355e-09	0.371752	0	0.653828	0.0375544	0.0300208	0.0729351
B.E2FactivationNonCellCycleNoPAGs	E2Factivation-GS.NoPAGs	E2Factivation-GS.NoPAGs	Miller TW et al.	0.276787	0.103161	0.366369	0.440279	0.502195	0.525552	0.483787	0.52969	0.540128	0.442735	0.503155	0.496916	0.441523	0.116986	0.514779	0.485128	0.763211	0.22638	0.147939	0.367423		0.0695932	9.89513e-06	0.0802311	2.96729e-07	0.959818	1.23631e-06	0.573523	0.0690663	0.0608418	0.0170699	0.0128973	0.00472179	1.04406e-06	0.440539	0.440539	0.0100425	7.9077e-06	0.422218	0.00472484	0.0902686	0.0446794	0.754427	0.00354333	0.704874	0.00589889
B.Creighton2012ObesityNoPAGs	obesity.NoPAGs	obesity-GS.NoPAGs	Creighton et al.	0.275353	0.0749106	0.4309	0.548495	0.46945	0.383531	0.459215	0.393283	0.317697	0.321095	0.481416	0.495147	0.170352	0.383754	0.289068	0.284501	0.192885	0.759251	0.7651	0.387587	0.146148		1.52345e-06	0	0.0178207	2.97293e-09	0.796832	5.60885e-08	1.36999e-08	1.16193e-08	0.00121387	0.00429703	2.19497e-05	9.55565e-07	0.00816049	0.00816049	3.3777e-11	1.92519e-06	0.00102287	0.419982	1.84039e-11	8.94173e-05	7.00007e-06	2.22045e-15	2.53854e-07	4.26326e-14
B.Creighton2010PI3KNoPAGs	PI3K-GS.NoPAGs	PI3K-GS.NoPAGs	Creighton2010	0.274751	0.0873642	0.697048	0.758912	0.688634	0.63231	0.590838	0.680297	0.71863	0.557414	0.602994	0.475776	0.683539	0.490152	0.712974	0.738581	0.698737	0.427395	0.360272	0.993165	0.346711	0.375043		8.62743e-06	4.44089e-16	0.001932	0.000868522	0.000366318	0.00377469	0.00330884	1.09189e-06	6.78644e-06	0	9.47769e-07	0.0003746	0.0003746	0.124656	4.27558e-06	0.994507	5.61422e-08	0.541751	0	0.568499	0.0565776	0.0317988	0.108173
B.Creighton2012ObesityAll	obesity	obesity-GS	Creighton et al.	0.261355	0.0621315	0.399054	0.526157	0.456487	0.369191	0.452814	0.380534	0.294891	0.306025	0.488093	0.51358	0.142237	0.347185	0.275539	0.266713	0.171032	0.779176	0.786144	0.361078	0.140949	0.994592	0.348882		0.0255926	3.40526e-09	0.686887	5.43069e-08	2.73355e-08	2.10632e-08	0.0012612	0.00392058	4.30123e-05	4.6277e-07	0.00541298	0.00541298	2.83271e-11	9.45372e-07	0.00346699	0.618321	6.12044e-12	0.00012342	1.69499e-05	4.44089e-16	7.3576e-07	8.43769e-15
B.Ignatiadis2012PTENNoPAGs	PTEN.NoPAGs	PTEN-GS.NoPAGs	Saale at al.	0.239912	0.0879024	0.602717	0.607744	0.635568	0.622935	0.572863	0.645944	0.664097	0.560214	0.674519	0.592098	0.593278	0.357497	0.903	0.635713	0.639428	0.282343	0.199314	0.616271	0.397793	0.190108	0.594058	0.179301		0.533543	0.0196425	0.365167	6.58838e-05	4.31575e-05	1.82923e-06	5.3067e-06	2.46354e-11	4.39398e-08	0.483169	0.483169	0.000651161	1.56001e-07	0.99946	0.000137537	0.0191944	3.83669e-08	0.103007	0.0356667	0.0388873	0.0438952
B.Ignatiadis2012RASNoPAGs	RAS.NoPAGs	RAS-GS.NoPAGs	Bild et al.	0.218208	0.128807	0.35024	0.336754	0.270378	0.219906	0.271561	0.206094	0.221833	0.187155	0.175856	0.17003	0.15907	0.417905	0.147391	0.132497	0.0918275	0.371222	0.404589	0.255825	0.00407979	0.453996	0.247163	0.452477	0.0503851		0.762669	0	1.90534e-07	2.14217e-07	0.00264156	0.010302	2.8248e-06	0.141679	0.733735	0.733735	0.0434337	0.0936071	0.0674679	0.213591	0.0544024	2.78593e-06	0.000304126	0.00184666	1.10448e-06	0.00320445
B.Ignatiadis2012E2F3All	E2F3	E2F3-GS	Bild et al.	0.21073	0.0547485	0.265312	0.397161	0.522481	0.514885	0.512684	0.532948	0.492788	0.43483	0.487293	0.510519	0.403213	-0.013219	0.375695	0.465915	0.471329	0.187825	0.118488	0.284448	0.378045	0.0208453	0.264822	0.0326319	0.187255	0.0244497		0.716635	0.158106	0.152152	0.525696	0.393454	0.00445373	0.00151651	0.450656	0.450656	0.124616	0.0056113	0.00358027	0.0226951	0.240344	0.00706106	0.0128958	0.777339	0.0286974	0.576908
B.Ignatiadis2012RASAll	RAS	RAS-GS	Bild et al.	0.200972	0.0999759	0.360519	0.336962	0.265312	0.215345	0.261289	0.201413	0.239888	0.208353	0.175033	0.173862	0.181957	0.431595	0.165694	0.124402	0.138238	0.369017	0.39769	0.294008	0.0455561	0.419335	0.282635	0.419737	0.0732317	0.973742	0.0293852		8.0205e-08	7.51719e-08	0.000411021	0.00190817	8.68169e-08	0.163326	0.824701	0.824701	0.113553	0.0904218	0.242355	0.0473507	0.170127	1.04154e-07	0.00125303	0.00276013	1.37265e-06	0.00533966
B.Ignatiadis2012Immune2STAT1NoPAGs	Immune.2.STAT1.NoPAGs	STAT1-GS.NoPAGs	Desmedt et al.	0.195065	0.118195	0.404189	0.36672	0.296107	0.255068	0.286787	0.228565	0.27293	0.2162	0.213606	0.242416	0.227556	0.43006	0.3392	0.0968032	0.207589	0.197367	0.182875	0.246147	0.146421	0.436453	0.231353	0.428182	0.314895	0.403671	-0.113925	0.414835		0	0	0	1.95464e-05	0.331582	4.55498e-05	4.55498e-05	0.411882	0.319618	5.91457e-10	0.207165	0.657166	8.3378e-05	0	0.0170709	0	0.0285552
B.STAT1-GS	Immune.2.STAT1	STAT1-GS	Desmedt et al.	0.193858	0.114134	0.404499	0.366472	0.296471	0.255316	0.287902	0.22899	0.273346	0.219442	0.217731	0.24948	0.229867	0.429599	0.344214	0.0965647	0.210754	0.205611	0.190967	0.248845	0.150933	0.438393	0.234543	0.431329	0.322307	0.402127	-0.115568	0.415656	0.99884		0	0	1.11799e-05	0.362329	4.65412e-05	4.65412e-05	0.414093	0.346607	1.43817e-09	0.191753	0.654115	5.34463e-05	0	0.0151649	0	0.0260651
B.GDNFsignatureNoPAGs	GDNF-GS.NoPAGs	GDNF-GS.NoPAGs	Andrea Morandi et al.	0.184656	0.106363	0.410725	0.372119	0.343699	0.321658	0.324682	0.313569	0.353387	0.279969	0.299433	0.328257	0.330141	0.338012	0.413914	0.257597	0.32138	0.24472	0.20451	0.388915	0.191359	0.257575	0.379816	0.256734	0.372389	0.239904	0.0513535	0.280327	0.669987	0.680162		0	1.50941e-09	0.956473	0.764399	0.764399	0.660914	0.971444	0.534985	0.0983699	0.487048	1.7423e-07	0.000808616	0.318026	4.8177e-08	0.426408
B.GDNFsignatureAll	GDNF-GS	GDNF-GS	Andrea Morandi et al.	0.174481	0.107857	0.373633	0.345126	0.333802	0.317618	0.318585	0.308324	0.342068	0.264187	0.298882	0.338851	0.313448	0.28294	0.400174	0.252425	0.315836	0.225217	0.183127	0.36169	0.199333	0.228172	0.352644	0.230426	0.35645	0.205527	0.0690213	0.247446	0.646399	0.656237	0.991661		1.42585e-08	0.837787	0.61164	0.61164	0.723772	0.897151	0.688206	0.233576	0.556825	1.14548e-06	0.00246003	0.303179	9.88595e-07	0.413751
B.Ignatiadis2012AKTmTORAll	AKT/mTOR	AKT/mTOR-GS	Majumder et al.	0.16784	0.0361219	0.521585	0.560817	0.499401	0.437221	0.439509	0.466437	0.544852	0.427653	0.438703	0.375031	0.531069	0.410344	0.562093	0.466559	0.50969	0.330418	0.288196	0.706068	0.225832	0.333767	0.69903	0.322365	0.503361	0.365989	0.227286	0.41383	0.335687	0.344765	0.461473	0.43598		0.254421	0.0187841	0.0187841	0.292466	0.434085	0.208599	4.35614e-05	0.685833	0	0.591967	0.162811	0.000959983	0.262998
B.Ignatiadis2012MYCNoPAGs	MYC.NoPAGs	MYC-GS.NoPAGs	Bild et al.	0.164663	0.0173536	0.227975	0.469421	0.481325	0.458319	0.442464	0.506983	0.398634	0.412488	0.673159	0.613638	0.239686	-0.0344623	0.468077	0.541107	0.429751	0.466395	0.394248	0.397142	0.380452	0.381706	0.381821	0.39178	0.422368	-0.118581	0.252641	-0.112521	-0.0785021	-0.073665	0.00441978	0.016577	0.0920918		0.425642	0.425642	1.02762e-12	0	0.642343	0.000146484	5.33105e-11	0.577479	0.0937493	1.75058e-11	0.0123272	5.6668e-11
B.Ignatiadis2012Immune1All	Immune.1	Immune.1-GS	Teschendorff at al.	0.151255	0.129006	-0.080874	-0.0210725	-0.0110792	-0.0152654	0.0316619	-0.0368374	-0.101015	-0.0576552	0.0092327	0.0824563	-0.159289	-0.0535303	-0.0595501	-0.100799	-0.122829	0.0606523	0.0722826	-0.272547	0.0623957	0.211779	-0.282189	0.2224	-0.0567368	0.0275402	-0.0610261	-0.0179353	0.321372	0.320998	0.0242661	0.0410976	-0.188569	0.0644452		0	8.19434e-05	0.333837	8.18146e-11	0.00107509	2.08732e-05	0.0233692	7.56997e-11	2.52204e-05	0.00296979	3.27788e-05
B.Ignatiadis2012Immune1NoPAGs	Immune.1.NoPAGs	Immune.1-GS.NoPAGs	Teschendorff at al.	0.151255	0.129006	-0.080874	-0.0210725	-0.0110792	-0.0152654	0.0316619	-0.0368374	-0.101015	-0.0576552	0.0092327	0.0824563	-0.159289	-0.0535303	-0.0595501	-0.100799	-0.122829	0.0606523	0.0722826	-0.272547	0.0623957	0.211779	-0.282189	0.2224	-0.0567368	0.0275402	-0.0610261	-0.0179353	0.321372	0.320998	0.0242661	0.0410976	-0.188569	0.0644452	1		8.19434e-05	0.333837	8.18146e-11	0.00107509	2.08732e-05	0.0233692	7.56997e-11	2.52204e-05	0.00296979	3.27788e-05
B.Ignatiadis2012BetaCateninNoPAGs	BetaCatenin.NoPAGs	BetaCatenin-GS.NoPAGs	Bild et al.	0.14778	0.0418034	0.198756	0.348661	0.343801	0.315388	0.346792	0.334205	0.248203	0.199897	0.494931	0.452744	0.0656183	0.0996939	0.294019	0.304673	0.182617	0.450791	0.430344	0.152167	0.20622	0.500342	0.123863	0.502029	0.2709	0.162447	0.123876	0.127616	0.0663756	0.066063	-0.0355097	-0.0286133	0.0850923	0.532207	0.310995	0.310995		4.67182e-13	0.00408925	0.716442	0	0.541355	0.21253	0	0.687649	0
B.Ignatiadis2012MYCAll	MYC	MYC-GS	Bild et al.	0.144934	0.0107086	0.199301	0.43899	0.449186	0.430179	0.410277	0.480429	0.364822	0.365222	0.650156	0.587648	0.209088	-0.0557926	0.442267	0.528175	0.396494	0.442132	0.371361	0.373646	0.350253	0.371643	0.359753	0.381857	0.406287	-0.135149	0.221488	-0.136467	-0.0804615	-0.0761045	-0.00289872	0.010467	0.0632787	0.992633	0.078138	0.078138	0.538961		0.764916	0.00175975	1.9355e-11	0.815462	0.0934887	1.09495e-11	0.0104482	3.1938e-11
B.Bcell-GS	Bcell-GS	Bcell-GS	Iglesia MD et al.	0.127051	0.145664	0.128462	0.15411	0.0580839	0.0377365	0.0450839	0.0250588	0.0388515	0.0147755	-0.0119977	-0.0458509	0.0187071	0.214292	0.0250749	-0.00666753	0.0523863	-0.0264574	-0.0170797	0.00888466	0.0649222	0.261307	-0.000557507	0.233417	-5.47839e-05	0.147262	-0.232638	0.0944605	0.471519	0.461999	0.0502079	0.0324869	-0.10156	-0.0375947	0.491718	0.491718	0.229393	-0.0242113		0.953667	0.0188502	0.170071	0	0.00251654	3.09442e-10	0.00215376
B.E2FmotifCellCycleAssociatedNoPAGs	E2FmotifCellCycleAssociated.NoPAGs	E2FmotifCellCycleAssociated-GS.NoPAGs	Miller TW et al.	0.10974	-0.039786	0.438178	0.45025	0.373846	0.34849	0.3127	0.364803	0.442509	0.551304	0.30843	0.214457	0.474722	0.396078	0.403445	0.318791	0.476008	0.0989623	0.0499178	0.4454	0.225816	0.0652348	0.419323	0.0403291	0.301515	0.100461	0.182949	0.15956	0.101879	0.105414	0.133243	0.096236	0.322146	0.300338	-0.260227	-0.260227	-0.0294061	0.249289	0.00470497		0.140213	0.00105706	0.783358	0.372394	0.265689	0.359535
B.Ignatiadis2012BetaCateninAll	BetaCatenin	BetaCatenin-GS	Bild et al.	0.106726	0.0244272	0.121682	0.256028	0.264961	0.233144	0.280374	0.253637	0.149621	0.121611	0.429541	0.404199	-0.0278077	0.0441462	0.202175	0.229732	0.0779994	0.466153	0.457459	0.0722342	0.136531	0.506125	0.0493797	0.516341	0.187935	0.154829	0.0948632	0.110743	0.0359286	0.0362702	-0.0562357	-0.0475524	0.0327479	0.495923	0.334601	0.334601	0.975592	0.505649	0.188466	-0.119016		0.899167	0.363657	0	0.498531	0
B.Ignatiadis2012AKTmTORNoPAGs	AKT/mTOR.NoPAGs	AKT/mTOR-GS.NoPAGs	Majumder et al.	0.106676	0.00187877	0.426699	0.47818	0.401695	0.330702	0.343866	0.362206	0.438378	0.329177	0.35452	0.292324	0.421237	0.354288	0.460691	0.373697	0.411624	0.27527	0.243254	0.626802	0.161506	0.30942	0.624231	0.303524	0.42404	0.366195	0.215578	0.411507	0.310683	0.318585	0.404844	0.379134	0.980104	0.0450872	-0.182066	-0.182066	0.049428	0.0188972	-0.110757	0.260594	0.0102607		0.594255	0.214433	0.000985881	0.334437
B.Tcell-GS	Tcell-GS	Tcell-GS	Iglesia MD et al.	0.0996118	0.0816925	0.227824	0.163121	0.109561	0.0790178	0.128716	0.0407141	0.0742226	0.0645065	0.0244369	0.066556	0.0436725	0.318775	0.108044	-0.0873191	-0.00954852	0.0725919	0.0864361	-0.0363024	0.0253263	0.352161	-0.0461538	0.33803	0.131456	0.286323	-0.199336	0.256877	0.805488	0.799152	0.266344	0.241575	0.0433824	-0.135091	0.492485	0.492485	0.100693	-0.135197	0.697786	-0.0222616	0.073462	0.0431149		0.0499928	0	0.0572531
B.Ignatiadis2012SRCAll	SRC	SRC-GS	Bild et al.	0.0984001	0.0592633	0.137111	0.315194	0.233347	0.168196	0.21465	0.205923	0.129538	0.0860527	0.428829	0.3804	-0.0804679	0.0982953	0.183323	0.189072	0.151787	0.439763	0.430086	0.16722	0.23289	0.580863	0.153472	0.595347	0.168886	0.248194	-0.0228965	0.238868	0.191357	0.19476	0.0807258	0.0832329	0.112658	0.506597	0.331449	0.331449	0.643044	0.510986	0.241043	0.0721375	0.644388	0.100277	0.157723		0.2375	0
B.Inflammatory-GS	Inflammatory-GS	Inflammatory-GS	Dunbier et al.	0.0924819	0.0265734	0.368625	0.258261	0.182849	0.143495	0.185647	0.107148	0.180626	0.103071	0.0537978	0.0761722	0.149483	0.469041	0.180919	-0.0210628	0.0768941	0.111888	0.114927	0.174358	0.0306629	0.399876	0.172547	0.385376	0.166086	0.379653	-0.175766	0.376545	0.872212	0.865966	0.421227	0.381225	0.262676	-0.200593	0.237131	0.237131	-0.0325481	-0.205143	0.47828	0.0899488	-0.0547646	0.262102	0.861651	0.0954368		0.300388
B.Ignatiadis2012SRCNoPAGs	SRC.NoPAGs	SRC-GS.NoPAGs	Bild et al.	0.0899795	0.0582192	0.128762	0.295144	0.215043	0.153617	0.197925	0.190326	0.119474	0.0728046	0.412584	0.358606	-0.0926461	0.0974542	0.172289	0.178338	0.140431	0.414756	0.405942	0.144449	0.220215	0.558581	0.129538	0.571097	0.162096	0.235313	-0.0451548	0.222745	0.175921	0.178741	0.0643389	0.0661113	0.0904547	0.495327	0.327025	0.327025	0.641007	0.50088	0.244665	0.0740936	0.640418	0.0780413	0.15306	0.995927	0.0837131
B.Desmedt2008VEGFAll	VEGF	VEGF-GS	Desmedt et al.	0.087677	0.00894267	0.0250685	0.126912	0.189823	0.191579	0.2223	0.210383	0.0941736	0.238175	0.314859	0.349357	0.0427927	-0.112043	0.084451	0.180101	0.0579517	0.40679	0.404786	-0.0253456	0.0571622	0.173225	-0.0414811	0.194188	0.0311946	0.0661371	0.183578	0.0447456	-0.320792	-0.311157	-0.160243	-0.142976	-0.089185	0.321085	0.0267217	0.0267217	0.329393	0.302407	-0.175379	0.0490219	0.346937	-0.134488	-0.3005	0.259579	-0.447282	0.249074
B.Desmedt2008VEGFNoPAGs	VEGF.NoPAGs	VEGF-GS.NoPAGs	Desmedt et al.	0.087677	0.00894267	0.0250685	0.126912	0.189823	0.191579	0.2223	0.210383	0.0941736	0.238175	0.314859	0.349357	0.0427927	-0.112043	0.084451	0.180101	0.0579517	0.40679	0.404786	-0.0253456	0.0571622	0.173225	-0.0414811	0.194188	0.0311946	0.0661371	0.183578	0.0447456	-0.320792	-0.311157	-0.160243	-0.142976	-0.089185	0.321085	0.0267217	0.0267217	0.329393	0.302407	-0.175379	0.0490219	0.346937	-0.134488	-0.3005	0.259579	-0.447282	0.249074
B.Ignatiadis2012MAPKNoPAGs	MAPK.NoPAGs	MAPK-GS.NoPAGs	Creighton et al.	0.081438	0.0554993	0.112114	-0.041987	-0.0851568	-0.11417	-0.0120525	-0.168467	-0.178589	-0.0586542	-0.191992	-0.0916309	-0.155689	0.331046	-0.233676	-0.313905	-0.359395	0.370887	0.450885	-0.194103	-0.292024	0.431533	-0.18992	0.435818	-0.245084	0.502282	-0.327514	0.467393	0.391009	0.390303	0.167874	0.129925	0.00120847	-0.355319	0.271387	0.271387	0.0904515	-0.358506	0.254297	-0.156137	0.153517	0.0139409	0.448693	0.121991	0.458867	0.120119
B.Desmedt2008ERBB2All	ERBB2	ERBB2-GS	Desmedt et al.	0.0760902	0.122948	-0.135516	0.00191421	0.0487867	0.0379008	0.063124	0.0377526	-0.0557314	0.026451	0.223705	0.258657	-0.0756824	-0.198692	-0.0201444	0.0118011	-0.0594406	0.212352	0.220099	-0.190703	0.0792885	0.12591	-0.231324	0.148374	-0.0350488	0.0471335	0.198144	0.042775	-0.0840289	-0.0805872	-0.152975	-0.129064	-0.0484387	0.164278	0.171628	0.171628	0.36799	0.163172	-0.0293577	-0.211598	0.382427	-0.0277851	-0.0276208	0.190026	-0.187448	0.183265
B.Ignatiadis2012MAPKAll	MAPK	MAPK-GS	Creighton et al.	0.0754569	0.0602462	0.0875866	-0.0644227	-0.11444	-0.147053	-0.0422223	-0.202533	-0.214808	-0.0860172	-0.220763	-0.11532	-0.180661	0.318398	-0.268831	-0.347849	-0.378473	0.35694	0.440102	-0.212742	-0.289475	0.425161	-0.205962	0.430302	-0.276672	0.488067	-0.336025	0.451436	0.37159	0.371693	0.151397	0.11348	-0.0164448	-0.365966	0.268805	0.268805	0.0797106	-0.368905	0.244974	-0.170645	0.145493	-0.000319036	0.439892	0.111862	0.449753	0.108482
B.Desmedt2008ERBB2NoPAGs	ERBB2.NoPAGs	ERBB2-GS.NoPAGs	Desmedt et al.	0.0684816	0.117573	-0.144729	-0.0267926	0.029506	0.0218975	0.0522091	0.0181464	-0.0762238	0.0131385	0.197477	0.240414	-0.0883117	-0.194367	-0.044694	-0.0127808	-0.0993684	0.207747	0.219094	-0.222851	0.0422674	0.103588	-0.262418	0.127708	-0.0573878	0.0684702	0.181576	0.057934	-0.0930521	-0.0896491	-0.170022	-0.144932	-0.0587928	0.117611	0.189591	0.189591	0.347836	0.117247	-0.0323161	-0.238494	0.364971	-0.0372402	-0.0226	0.163826	-0.190722	0.158058
B.Ignatiadis2012E2F3NoPAGs	E2F3.NoPAGs	E2F3-GS.NoPAGs	Bild et al.	0.0614741	-0.0456253	0.0852341	0.20445	0.253443	0.227908	0.247904	0.238632	0.213757	0.139357	0.23569	0.254497	0.106416	-0.0331572	0.105417	0.172331	0.183404	0.0460958	0.00885888	0.0679997	0.222233	-0.0107554	0.0556991	0.00661597	-0.0138313	0.0495956	0.880226	0.0494168	-0.0814218	-0.0871677	-0.0141826	-0.00307435	0.0932906	0.0735909	0.0248977	0.0248977	0.0991299	0.0482099	-0.180468	0.0888692	0.102858	0.123457	-0.106671	-0.0257356	-0.0763559	-0.0454674
B.Ignatiadis2012Stroma2PLAUAll	Stroma.2.PLAU	Stroma.2.PLAU-GS	Desmedt et al.	0.0492927	0.00926493	0.0728401	-0.102552	-0.166015	-0.185405	-0.133167	-0.244559	-0.207493	-0.0924044	-0.44132	-0.357252	-0.0405337	0.322242	-0.358844	-0.358409	-0.340308	0.0361542	0.114685	-0.160346	-0.349786	0.162494	-0.145748	0.145405	-0.417686	0.339705	-0.243241	0.302913	0.188415	0.184351	0.0912588	0.0509748	-0.0306017	-0.607673	-0.0680706	-0.0680706	-0.35664	-0.613084	0.0902388	-0.0799233	-0.321688	-0.00401212	0.23714	-0.340224	0.362028	-0.347059
B.Ignatiadis2012Stroma2PLAUNoPAGs	Stroma.2.PLAU.NoPAGs	Stroma.2.PLAU-GS.NoPAGs	Desmedt et al.	0.0489205	0.00665464	0.0762979	-0.10224	-0.165125	-0.182031	-0.132071	-0.242864	-0.202552	-0.0824595	-0.446318	-0.363801	-0.032055	0.326374	-0.355003	-0.35722	-0.333141	0.024424	0.102923	-0.162322	-0.346209	0.152541	-0.148445	0.134512	-0.415269	0.339499	-0.240427	0.303345	0.19126	0.187213	0.0873047	0.0466405	-0.0273436	-0.615623	-0.0616319	-0.0616319	-0.360288	-0.622007	0.0965776	-0.0711933	-0.325523	-0.000615514	0.241968	-0.349164	0.363375	-0.355799
B.MacTh1-GS	MacTh1-GS	MacTh1-GS	Iglesia MD et al.	0.0363379	-0.0185299	0.278422	0.174654	0.111018	0.0784248	0.131085	0.0349328	0.0986336	0.00532371	0.00107634	0.0468048	0.0456801	0.385908	0.0809706	-0.106967	0.00156618	0.124811	0.134337	0.107947	0.0135574	0.393479	0.111269	0.388652	0.063356	0.36043	-0.162032	0.358964	0.817676	0.811663	0.392177	0.361207	0.21853	-0.208514	0.22037	0.22037	-0.0230383	-0.2069	0.408379	0.00694789	-0.0310883	0.227543	0.795646	0.107969	0.961548	0.0930199
B.Desmedt2008CASP3All	CASP3	CASP3-GS	Desmedt et al.	0.0355919	-0.0228868	0.353804	0.306516	0.271767	0.279556	0.183961	0.304093	0.391148	0.220541	0.177964	0.0581032	0.43491	0.250788	0.43144	0.414392	0.477216	-0.208936	-0.274426	0.517879	0.204657	-0.15019	0.526796	-0.190432	0.465344	-0.177087	0.0478457	-0.148769	0.0253617	0.0243788	0.120586	0.108514	0.309619	0.156482	-0.210689	-0.210689	-0.107138	0.162886	0.0882795	0.316342	-0.18573	0.265802	-0.066469	-0.163994	0.0223228	-0.164635
B.FarmerP2009Stroma1NoPAGs	Stroma.1.NoPAGs	Stroma.1-GS.NoPAGs	Farmer at al.	0.0115804	-0.0110889	0.0576037	-0.156695	-0.216261	-0.209478	-0.206771	-0.266537	-0.183549	-0.108582	-0.519809	-0.474438	0.0339854	0.289752	-0.32027	-0.328968	-0.251326	-0.200429	-0.141868	-0.0979311	-0.312848	-0.0543344	-0.0778351	-0.0873273	-0.355209	0.133769	-0.290081	0.114478	0.120451	0.116355	0.0842062	0.0417969	-0.0240082	-0.637185	-0.200306	-0.200306	-0.509922	-0.639325	0.0748896	-0.01707	-0.506381	-0.0100416	0.158251	-0.543937	0.309094	-0.543476
B.FarmerP2009Stroma1All	Stroma.1	Stroma.1-GS	Farmer at al.	0.00708325	-0.0120267	0.0393477	-0.170849	-0.228803	-0.219825	-0.218462	-0.277564	-0.194609	-0.118407	-0.535097	-0.48748	0.0250846	0.270378	-0.333847	-0.338471	-0.258628	-0.220309	-0.161284	-0.114189	-0.315004	-0.0691873	-0.0938803	-0.10258	-0.36935	0.119481	-0.294989	0.0988158	0.11077	0.106358	0.0695773	0.029332	-0.0416261	-0.640257	-0.189446	-0.189446	-0.511895	-0.642187	0.0825336	-0.0273694	-0.508981	-0.0274403	0.157027	-0.554574	0.299075	-0.553427
B.Desmedt2008CASP3NoPAGs	CASP3.NoPAGs	CASP3-GS.NoPAGs	Desmedt et al.	-0.00781317	-0.0291805	0.247701	0.170745	0.154919	0.173307	0.0814218	0.193983	0.275138	0.136531	0.0761529	-0.0384229	0.32222	0.186688	0.313909	0.32746	0.374629	-0.268583	-0.324795	0.386114	0.151793	-0.225315	0.396552	-0.263484	0.369637	-0.236174	-0.025597	-0.213599	-0.0559408	-0.0562566	0.054278	0.0470078	0.200016	0.109848	-0.222639	-0.222639	-0.177091	0.115127	0.0332506	0.24753	-0.232277	0.170088	-0.113638	-0.218307	-0.0486288	-0.212317
B.VerhaeghCR2014TableS1WntTarget34GenesNoPAGs	WntTarget34-GS.NoPAGs	WntTarget34-GS.NoPAGs	VerhaeghCR2014TableS1	-0.0877011	-0.1004	0.170423	0.0229706	-0.0623022	-0.0543972	-0.0886082	-0.074374	0.0313976	0.101898	-0.2516	-0.306265	0.198489	0.300358	-0.0576907	-0.0905804	0.0507815	-0.213309	-0.194982	0.142119	-0.105098	-0.156563	0.148326	-0.191249	-0.10767	0.105366	-0.14597	0.129364	0.0509942	0.0491251	0.0672538	0.0194644	0.137707	-0.386546	-0.33569	-0.33569	-0.301521	-0.397915	0.0558957	0.388837	-0.341758	0.11213	-0.0223067	-0.323638	0.130714	-0.316255
B.VerhaeghCR2014TableS1WntTarget34GenesAll	WntTarget34-GS	WntTarget34-GS	VerhaeghCR2014TableS1	-0.129429	-0.175386	0.144414	0.0256421	-0.0544198	-0.0569753	-0.0741227	-0.0721343	0.0292288	0.128939	-0.234027	-0.272141	0.18652	0.258599	-0.0663627	-0.113445	0.0459927	-0.165438	-0.140962	0.143943	-0.0834746	-0.146942	0.14694	-0.174911	-0.13221	0.131285	-0.0733879	0.165628	0.0381264	0.0374787	0.0623844	0.0187425	0.162824	-0.385015	-0.388173	-0.388173	-0.3198	-0.408388	-0.0105153	0.422851	-0.353601	0.143982	-0.0533338	-0.311543	0.109207	-0.307428
B.VerhaeghCR2014TableS2ERTarget27GenesNoPAGs	ERTarget27-GS.NoPAGs	ERTarget27-GS.NoPAGs	VerhaeghCR2014TableS2	-0.150965	-0.131066	-0.113132	0.00773742	0.0464632	0.0487158	0.00630015	0.0740002	0.0915343	0.0721118	0.138581	0.121559	0.0794979	-0.259537	0.135503	0.0877123	0.202075	-0.225777	-0.273262	0.089417	0.208898	-0.232455	0.080484	-0.217964	0.131211	-0.144936	0.368364	-0.104989	-0.135861	-0.129922	0.0940995	0.130901	0.157185	0.177929	-0.246824	-0.246824	-0.124024	0.160736	-0.330031	0.238072	-0.143347	0.169801	-0.296297	-0.0636911	-0.216416	-0.0771648
B.VerhaeghCR2014TableS2ERTarget27GenesAll	ERTarget27-GS	ERTarget27-GS	VerhaeghCR2014TableS2	-0.153829	-0.133383	-0.100095	0.022397	0.0461007	0.0401647	0.00515775	0.0633496	0.0886662	0.0711273	0.130392	0.119379	0.0767926	-0.233981	0.134603	0.0645194	0.195646	-0.211342	-0.255035	0.102016	0.200337	-0.206869	0.0941736	-0.192161	0.132576	-0.113005	0.363572	-0.0695773	-0.0953853	-0.0890465	0.122866	0.157099	0.19909	0.146916	-0.260358	-0.260358	-0.127776	0.127307	-0.328773	0.243238	-0.143988	0.214207	-0.266764	-0.0620944	-0.167734	-0.0771358
B.Ignatiadis2012PIK3CANoPAGs	PIK3CA.NoPAGs	PIK3CA-GA.NoPAGs	Loi et al.	-0.184429	-0.079311	-0.346634	-0.411273	-0.388341	-0.389108	-0.319358	-0.420805	-0.426399	-0.322845	-0.366994	-0.224501	-0.344169	-0.221591	-0.34374	-0.472772	-0.420608	-0.12978	-0.0839032	-0.416664	-0.227585	-0.0834553	-0.393419	-0.0506655	-0.224366	-0.0887886	-0.187941	-0.0971175	0.098914	0.107853	0.0206068	0.044955	-0.0489929	-0.295198	0.235668	0.235668	-0.141259	-0.280613	-0.026596	-0.358338	-0.0739615	0.0231833	0.197367	-0.133705	0.149138	-0.150392
B.Ignatiadis2012PIK3CAAll	PIK3CA	PIK3CA-GS	Loi et al.	-0.20739	-0.0942992	-0.376101	-0.45256	-0.430731	-0.430121	-0.362038	-0.463353	-0.460449	-0.34783	-0.430067	-0.286414	-0.35645	-0.23386	-0.385808	-0.509491	-0.450569	-0.166691	-0.113909	-0.43221	-0.264168	-0.131838	-0.404798	-0.101099	-0.263952	-0.109623	-0.210531	-0.116555	0.051339	0.0594502	-0.0118688	0.0113403	-0.0631401	-0.335838	0.195943	0.195943	-0.176482	-0.322822	-0.0470014	-0.358461	-0.106825	0.0113789	0.159492	-0.182308	0.113274	-0.196987
B.Desmedt2008ESR1NoPAGs	ESR1.2.NoPAGs	ESR1.2-GS.NoPAGs	Desmedt et al.	-0.219764	-0.13716	-0.401263	-0.210467	-0.0806162	-0.0601753	-0.0719796	-0.0107505	-0.0748574	-0.129345	0.179056	0.201901	-0.175418	-0.620347	0.0466888	0.0395443	0.0126035	-0.162811	-0.209816	-0.166691	0.108869	-0.334862	-0.170639	-0.290228	0.116828	-0.380004	0.344997	-0.347529	-0.374951	-0.366991	-0.110952	-0.0562663	-0.0967903	0.287232	-0.104637	-0.104637	0.0336502	0.293861	-0.477983	-0.149847	0.0553382	-0.0690825	-0.459308	0.00633238	-0.511263	0.000254584
B.Desmedt2008ESR1All	ESR1.2	ESR1.2-GS	Desmedt et al.	-0.224241	-0.145812	-0.415407	-0.224521	-0.0903677	-0.0678966	-0.0771487	-0.0214624	-0.0898811	-0.138194	0.171999	0.202378	-0.195998	-0.632042	0.0252328	0.0252135	-0.00878799	-0.157365	-0.203854	-0.193142	0.0987464	-0.329788	-0.197464	-0.283757	0.0951275	-0.379833	0.348352	-0.350269	-0.381493	-0.373916	-0.121301	-0.0646515	-0.122561	0.289256	-0.0881538	-0.0881538	0.041291	0.296536	-0.476398	-0.170053	0.064181	-0.0933518	-0.455989	0.0115497	-0.515233	0.00610035
B.SETNoPAGs	SET.NoPAGs	SET-GS.NoPAGs	Symmans et al	-0.225934	-0.137208	-0.367536	-0.199304	-0.0784087	-0.0495537	-0.0832748	-0.00927782	-0.040727	-0.129074	0.128465	0.132922	-0.133054	-0.589021	0.0660533	0.059215	0.0864909	-0.270671	-0.322809	-0.109023	0.164729	-0.39084	-0.109423	-0.358579	0.125552	-0.384793	0.342609	-0.351102	-0.390948	-0.384941	-0.130015	-0.0743096	-0.0813122	0.254945	-0.129413	-0.129413	-0.0228159	0.257481	-0.440972	-0.122568	-0.0157004	-0.0538172	-0.462724	-0.0463118	-0.493542	-0.051803
B.SETAll	SET	SET-GS	Symmans et al	-0.231777	-0.138126	-0.380958	-0.20629	-0.0871387	-0.0570945	-0.091299	-0.0178692	-0.0489929	-0.134656	0.120518	0.126667	-0.141494	-0.600467	0.0522349	0.0534917	0.0737811	-0.272795	-0.325197	-0.116393	0.150798	-0.397674	-0.116648	-0.364068	0.111047	-0.386691	0.344101	-0.352312	-0.393184	-0.387461	-0.126548	-0.0684316	-0.0894622	0.253592	-0.126448	-0.126448	-0.0277593	0.256379	-0.44714	-0.126925	-0.0197577	-0.0608714	-0.466556	-0.0466308	-0.496771	-0.0519867
B.AlanMackay2007ESR1NoPAGs	ESR1.1.NoPAGs	ESR1.1-GS.NoPAGs	Mackay et al.	-0.238585	-0.153026	-0.380275	-0.219821	-0.104942	-0.0703652	-0.114065	-0.0175341	-0.0588251	-0.152541	0.120475	0.115307	-0.158498	-0.592493	0.0511489	0.101578	0.0697835	-0.236865	-0.292266	-0.0847363	0.147398	-0.426598	-0.0783056	-0.391563	0.125128	-0.419072	0.339989	-0.374856	-0.472657	-0.466888	-0.161231	-0.103733	-0.0873321	0.290381	-0.136788	-0.136788	-0.0264977	0.298511	-0.488101	-0.139296	-0.0114756	-0.0628549	-0.552925	-0.0187764	-0.596211	-0.0214109
B.AlanMackay2007ESR1All	ESR1.1	ESR1.1-GS	Mackay et al.	-0.24634	-0.156189	-0.387599	-0.230009	-0.119716	-0.0844865	-0.130205	-0.0320067	-0.0684477	-0.161764	0.109101	0.102581	-0.167294	-0.593407	0.0450678	0.088534	0.0621443	-0.245954	-0.301215	-0.0900487	0.138097	-0.436912	-0.0839354	-0.401897	0.124279	-0.425771	0.323876	-0.378751	-0.468586	-0.462554	-0.154069	-0.0975895	-0.0902195	0.278489	-0.139625	-0.139625	-0.037788	0.286655	-0.491305	-0.136164	-0.0233476	-0.066672	-0.552821	-0.0247043	-0.592991	-0.0263221
B.ERGs-GS	ERG	ERGs-GS	Dunbier et al.	-0.26394	-0.130486	-0.340112	-0.269576	-0.184631	-0.167165	-0.170861	-0.144104	-0.149966	-0.190084	-0.0451838	-0.00724437	-0.1774	-0.441723	-0.11309	-0.0762012	-0.066946	-0.216667	-0.235909	-0.101315	-0.00803712	-0.256521	-0.0810029	-0.224962	-0.0930489	-0.240356	0.207238	-0.230571	-0.221894	-0.213722	0.0464665	0.105694	0.00199156	0.0594309	-0.136196	-0.136196	-0.19497	0.0633496	-0.364468	-0.114102	-0.148742	0.0353292	-0.314566	-0.0455802	-0.263559	-0.0641198
B.ERGNoPAGs	ERG.NoPAGs	ERGs-GS.NoPAGs	Dunbier et al.	-0.287793	-0.145735	-0.364961	-0.317054	-0.229587	-0.209806	-0.212191	-0.18624	-0.188131	-0.218369	-0.0843318	-0.0513809	-0.205059	-0.45074	-0.135809	-0.113483	-0.0994779	-0.244913	-0.260891	-0.126235	-0.0517096	-0.285516	-0.103606	-0.252701	-0.102066	-0.262083	0.161616	-0.253867	-0.224946	-0.216777	0.0428588	0.0929587	-0.00422158	0.0318037	-0.147507	-0.147507	-0.215704	0.0392317	-0.363118	-0.113274	-0.165505	0.0341852	-0.31465	-0.0691212	-0.257407	-0.0861493
B.TP53-GS	TP53-GS	TP53-GS	Coutant C et al.	-0.461541	-0.148522	-0.799391	-0.815333	-0.956933	-0.961445	-0.974422	-0.943911	-0.910573	-0.829786	-0.828794	-0.842071	-0.817608	-0.44578	-0.826035	-0.770658	-0.728504	-0.602588	-0.528987	-0.629232	-0.469882	-0.461387	-0.603751	-0.448513	-0.596629	-0.285363	-0.45188	-0.267394	-0.29845	-0.29952	-0.327376	-0.31427	-0.454919	-0.406967	-0.0205536	-0.0205536	-0.337163	-0.37769	-0.0660565	-0.315939	-0.268177	-0.360191	-0.163214	-0.202994	-0.23288	-0.188212
(b) HER2+ tumours, n=23
	Module Name	Module Name	Reference	Surgery.Ki67	Change.Ki67	obesity	Gene70.NoPAGs	Gene70	obesity.NoPAGs	Stroma.2.PLAU	GGI	Stroma.2.PLAU.NoPAGs	MAPK	MAPK.NoPAGs	IGF1.NoPAGs	DiLeoRBloss-GS	IGF1	GDNF-GS.NoPAGs	E2F4activation-GS	GDNF-GS	JClinInvest2007RBloss	GGI.NoPAGs	RAS	removedPAGs	CIN70	RAS.NoPAGs	SRC	PI3K-GS.NoPAGs	AURKA	PI3K-GS	SRC.NoPAGs	Stroma.1	Stroma.1.NoPAGs	E2F3.NoPAGs	CIN70.NoPAGs	BetaCatenin	BetaCatenin.NoPAGs	WntTarget34-GS.NoPAGs	WntTarget34-GS	E2Factivation-GS	E2F3	PAGs	CASP3	AKT/mTOR	Inflammatory-GS	PTEN	Bcell-GS	Immune.2.STAT1.NoPAGs	Immune.2.STAT1
Surgery.Ki67	Surgery.Ki67	Surgery.Ki67			4.47191e-07	0.0148872	0.0160701	0.0181209	0.019223	0.019223	0.0203788	0.0203788	0.0255755	0.0262936	0.0317834	0.0330703	0.0353066	0.0416826	0.0477536	0.0584639	0.068597	0.0717241	0.0853233	0.0862331	0.0977245	0.130119	0.186538	0.188133	0.216698	0.240397	0.321308	0.323576	0.323576	0.34679	0.356344	0.375906	0.393515	0.440862	0.488212	0.50842	0.526058	0.57138	0.580646	0.596232	0.624723	0.683255	0.713224	0.743608	0.743608
Change.Ki67	Change.Ki67	Change.Ki67		0.842885		0.171087	0.117032	0.321308	0.204606	0.00966191	0.54398	0.010843	0.0411623	0.0525852	0.292697	0.586859	0.288441	0.0367047	0.457288	0.0416826	0.836836	0.440862	0.957176	0.514267	0.918018	0.978581	0.54398	0.760653	0.99643	0.90382	0.808931	0.145559	0.145559	0.140275	0.706527	0.383397	0.462834	0.222023	0.465619	0.942921	0.390971	0.740213	0.393515	0.726679	0.706527	0.580646	0.726679	0.978581	0.978581
B.Creighton2012ObesityAll	obesity	obesity-GS	Creighton et al.	0.500988	0.295455		0.34679	0.0633756	0	0.446302	0.00458974	0.443578	0.0110211	0.00982383	3.92026e-06	0.0020111	1.34027e-06	0.743608	0.0937749	0.784696	0.0137763	0.000202889	0.00513454	0.00158131	0.00903607	0.00188507	0.000745479	0.013143	0.008589	0.0103231	0.00573239	0.696521	0.696521	0.38089	0.0918451	0.00258921	0.00409423	0.253833	0.427416	0.868457	0.788147	0.424754	0.430087	0.0195069	0.805458	0.275906	0.836836	0.928683	0.928683
B.Ignatiadis2012GENE70NoPAGs	Gene70.NoPAGs	Gene70-GS.NoPAGs	van 't Veer et al.	0.496047	0.335968	0.205534		1.28201e-07	0.335063	0.39863	0.0133514	0.416821	0.177157	0.160815	0.211459	0.0648353	0.227435	0.0326368	0.00052209	0.0633756	0.0783014	0.0305365	0.0957346	0.251885	0.0584639	0.206305	0.520146	0.00269805	0.111412	0.00513454	0.624723	0.928683	0.928683	0.925126	0.146902	0.488212	0.416821	0.574461	0.760653	0.00317291	0.805458	0.0438159	0.00485575	0.00485575	0.446302	0.0129372	0.443578	0.165163	0.165163
B.Ignatiadis2012GENE70All	Gene70	Gene70-GS	van 't Veer et al.	0.488142	0.216403	0.393281	0.86166		0.0655748	0.978581	3.13718e-05	0.98215	0.29484	0.251885	0.0343982	0.000885041	0.0386363	0.0371803	3.27922e-08	0.0495232	0.000400291	0.00281073	0.110312	0.0127341	0.000271335	0.201236	0.28213	0.000745479	0.00594414	0.00147869	0.339725	0.427416	0.427416	0.676656	0.00458974	0.31233	0.249946	0.98215	0.98572	4.52902e-05	0.493944	0.000228215	0.0252224	0.000641331	0.826348	4.06367e-05	0.875512	0.267743	0.267743
B.Creighton2012ObesityNoPAGs	obesity.NoPAGs	obesity-GS.NoPAGs	Creighton et al.	0.48419	0.274704	0.997036	0.210474	0.390316		0.488212	0.00425415	0.488212	0.00903607	0.00816038	2.27136e-06	0.00161684	8.1031e-07	0.719942	0.0957346	0.784696	0.0127341	0.000215229	0.00304805	0.00172752	0.00873594	0.00112293	0.000549946	0.0113843	0.0084441	0.00888495	0.00467702	0.640782	0.640782	0.319049	0.0957346	0.00238264	0.00292736	0.234784	0.414195	0.850863	0.696521	0.435457	0.449036	0.0158276	0.770933	0.269769	0.850863	0.90382	0.90382
B.Ignatiadis2012Stroma2PLAUAll	Stroma.2.PLAU	Stroma.2.PLAU-GS	Desmedt et al.	0.48419	0.527668	0.166996	0.184783	0.00592885	0.152174		0.517203	0	0.0626552	0.136402	0.624723	0.406371	0.605668	0.141583	0.673365	0.227435	0.393515	0.98572	0.271805	0.202916	0.229258	0.28213	0.121675	0.788147	0.0538503	0.770933	0.0584639	4.71052e-10	4.71052e-10	0.416821	0.438155	0.401201	0.277971	0.00903607	0.0144344	0.238517	0.953611	0.935799	0.967876	0.583749	0.788147	0.0928063	0.328142	0.753822	0.753822
B.Ignatiadis2012GGIAll	GGI	GGI-GS	Sotiriou et al.	0.480237	0.133399	0.56917	0.507905	0.754941	0.573123	-0.142292		0.449036	0.957176	0.935799	8.43072e-05	8.52207e-12	0.000116707	0.342071	3.91816e-05	0.339725	1.77331e-11	0.000263693	0.121675	2.04905e-06	2.77556e-14	0.169593	0.0432748	0.00180484	5.36717e-07	0.00310995	0.0733277	0.0918451	0.0918451	0.777806	7.62655e-05	0.0449141	0.0245279	0.163705	0.255791	0.0274009	0.339725	0.00161684	0.774367	0.0335083	0.163705	0.00264316	0.257759	0.514267	0.514267
B.Ignatiadis2012Stroma2PLAUNoPAGs	Stroma.2.PLAU.NoPAGs	Stroma.2.PLAU-GS.NoPAGs	Desmedt et al.	0.480237	0.520751	0.167984	0.177866	-0.00494071	0.152174	0.998024	-0.166008		0.0513433	0.11476	0.605668	0.351548	0.596232	0.162256	0.627922	0.255791	0.33739	0.975012	0.240397	0.177157	0.196252	0.249946	0.117032	0.781249	0.0460337	0.757235	0.0571158	4.14604e-10	4.14604e-10	0.449036	0.401201	0.39863	0.265727	0.0078846	0.0135625	0.229258	0.971443	0.864933	0.98215	0.593101	0.696521	0.0890061	0.393515	0.819371	0.819371
B.Ignatiadis2012MAPKAll	MAPK	MAPK-GS	Creighton et al.	0.464427	0.428854	0.519763	0.291502	0.228261	0.531621	0.394269	-0.0118577	0.411067		0	0.140275	0.757235	0.180247	0.0297271	0.511339	0.0774552	0.864933	0.363609	0.00816038	0.914466	0.696521	0.00532774	0.280045	0.325854	0.390971	0.363609	0.454529	0.206305	0.206305	0.815888	0.378393	0.896731	0.826348	0.288441	0.184951	1	0.435457	0.836836	0.482513	0.120502	0.000256238	0.932241	0.0146594	0.00330205	0.00330205
B.Ignatiadis2012MAPKNoPAGs	MAPK.NoPAGs	MAPK-GS.NoPAGs	Creighton et al.	0.462451	0.409091	0.52668	0.302372	0.249012	0.537549	0.320158	0.0177866	0.337945	0.990119		0.11476	0.703186	0.150983	0.0206763	0.396068	0.0538503	0.978581	0.26372	0.00661889	0.826348	0.829841	0.00401618	0.202916	0.248017	0.540974	0.280045	0.349164	0.356344	0.356344	0.71658	0.468414	0.854377	0.79506	0.373427	0.251885	0.879043	0.342071	0.850863	0.40897	0.113636	8.71474e-05	0.723308	0.00364443	0.000928809	0.000928809
B.Ignatiadis2012IGF1NoPAGs	IGF1.NoPAGs	IGF1-GS.NoPAGs	Creighton et al.	0.448617	0.229249	0.80336	0.270751	0.442688	0.814229	-0.107708	0.727273	-0.113636	0.317194	0.337945		6.85333e-06	0	0.907367	0.0826369	0.946483	0.0020111	0.000885041	0.023515	5.98024e-06	0.000422463	0.0139929	0.000154646	0.00433605	3.91816e-05	0.00830124	0.000906699	0.0532148	0.0532148	0.468414	0.0158276	0.000185531	8.43072e-05	0.0655748	0.094751	0.942921	1	0.38089	0.385912	0.0908914	0.305699	0.269769	0.435457	0.353941	0.353941
B.DiLeoRBloss-GS	DiLeoRBloss-GS	DiLeoRBloss-GS	Luca Malorni et al.	0.445652	0.119565	0.609684	0.391304	0.645257	0.619565	-0.181818	0.94664	-0.203557	0.0681818	0.0839921	0.791502		1.31329e-05	0.808931	0.0021902	0.871984	2.16066e-09	0.00605244	0.122856	3.64307e-10	5.68865e-11	0.145559	0.0183915	0.0266587	1.66142e-06	0.0427389	0.0259326	0.0466015	0.0466015	0.709873	0.00161684	0.0117574	0.00433605	0.0219017	0.0701473	0.128887	0.133863	0.0189425	0.540974	0.169593	0.201236	0.0197941	0.248017	0.393515	0.393515
B.Ignatiadis2012IGF1All	IGF1	IGF1-GS	Creighton et al.	0.440711	0.231225	0.824111	0.261858	0.433794	0.833004	-0.113636	0.717391	-0.116601	0.289526	0.309289	0.990119	0.77668		0.928683	0.0817557	0.914466	0.00286855	0.000549946	0.0289349	5.71189e-06	0.000495457	0.0183915	9.30793e-05	0.00298719	1.15766e-05	0.00504016	0.000535862	0.0495232	0.0495232	0.401201	0.0139929	5.22174e-05	2.90913e-05	0.0584639	0.0808816	0.921571	0.925126	0.406371	0.323576	0.0862331	0.296992	0.227435	0.406371	0.319049	0.319049
B.GDNFsignatureNoPAGs	GDNF-GS.NoPAGs	GDNF-GS.NoPAGs	Andrea Morandi et al.	0.427866	0.437747	0.0721344	0.44664	0.436759	0.0790514	0.316206	0.20751	0.301383	0.453557	0.479249	0.0256917	0.0533597	-0.0197628		0.0117574	0	0.361178	0.157962	0.28213	0.580646	0.709873	0.335063	0.332747	0.0571158	0.696521	0.0800145	0.166631	0.211459	0.211459	0.676656	0.532001	0.218464	0.288441	0.0065022	0.0125336	0.0519614	0.683255	0.0178535	0.00147869	0.0274009	0.113636	0.0513433	0.171087	0.0148872	0.0148872
B.E2F4activation-GS	E2F4activation-GS	E2F4activation-GS	Angel L. Guerrero-Zotano et al.	0.416996	0.163043	0.357708	0.666008	0.879447	0.355731	-0.0928854	0.749012	-0.106719	0.144269	0.185771	0.369565	0.605731	0.370553	0.51581		0.00903607	9.00707e-05	0.000609519	0.197904	0.0309477	0.000109475	0.280045	0.388437	0.000358944	0.00552698	0.000535862	0.532001	0.416821	0.416821	0.482513	0.000102637	0.615165	0.505508	0.696521	0.676656	3.48557e-07	0.679953	3.25697e-05	0.0106674	0.000287196	0.805458	3.38947e-06	0.767502	0.255791	0.255791
B.GDNFsignatureAll	GDNF-GS	GDNF-GS	Andrea Morandi et al.	0.400198	0.427866	0.0602767	0.393281	0.414032	0.0602767	0.261858	0.208498	0.247036	0.375494	0.407115	0.0148221	0.0355731	-0.0237154	0.982213	0.531621		0.358756	0.135128	0.462834	0.589977	0.699851	0.520146	0.328142	0.0577868	0.791602	0.0808816	0.156548	0.28213	0.28213	0.650493	0.462834	0.225621	0.261724	0.00552698	0.0170705	0.0422082	0.743608	0.0206763	0.00129038	0.0313634	0.197904	0.0466015	0.246098	0.0255755	0.0255755
B.JClinInvest2007RBloss	JClinInvest2007RBloss	JClinInvest2007RBloss-GS	Bosco et al.	0.386364	0.0454545	0.505929	0.374506	0.675889	0.51087	-0.186759	0.942688	-0.209486	-0.0375494	-0.00592885	0.609684	0.908103	0.592885	0.199605	0.725296	0.200593		0.0021442	0.201236	1.68075e-05	5.00489e-13	0.242288	0.150983	0.023185	6.21678e-05	0.0289349	0.213196	0.104931	0.104931	0.886112	0.000174689	0.141583	0.0826369	0.125244	0.244188	0.0381461	0.148253	0.000974419	0.875512	0.0791544	0.238517	0.0021442	0.33739	0.679953	0.679953
B.Ignatiadis2012GGINoPAGs	GGI.NoPAGs	GGI-GS.NoPAGs	Sotiriou et al.	0.382411	0.168972	0.699605	0.451581	0.593874	0.697628	-0.00395257	0.690711	-0.006917	0.198617	0.243083	0.645257	0.554348	0.664032	0.304348	0.660079	0.321146	0.606719		0.0391315	0.033951	0.000863829	0.0289349	0.0862331	9.62953e-08	0.00223703	8.3175e-08	0.253833	0.451778	0.451778	0.0471749	0.00107141	0.0741395	0.0928063	0.98572	0.896731	0.0626552	0.358756	0.0151179	0.240397	0.00020898	0.726679	0.00357366	0.914466	0.740213	0.740213
B.Ignatiadis2012RASAll	RAS	RAS-GS	Bild et al.	0.366601	0.0118577	0.563241	0.355731	0.341897	0.589921	0.23913	0.332016	0.254941	0.537549	0.549407	0.470356	0.331028	0.455534	0.23419	0.278656	0.161067	0.27668	0.432806		0.427416	0.156548	2.22045e-16	0.166631	0.0123357	0.255791	0.00722877	0.265727	0.784696	0.784696	0.251885	0.204606	0.39863	0.335063	0.719942	0.468414	0.857893	0.197904	0.493944	0.99286	0.00441927	0.102833	0.349164	0.390971	0.138975	0.138975
B.removedPAGs	removedPAGs	removedPAGs	Gao et al.	0.365613	0.143281	0.620553	0.249012	0.51087	0.616601	-0.275692	0.816206	-0.291502	0.0237154	0.048419	0.794466	0.922925	0.795455	-0.121542	0.450593	-0.118577	0.770751	0.443676	0.173913		8.58127e-07	0.383397	0.00417354	0.146902	3.712e-07	0.208013	0.00393939	0.0110211	0.0110211	0.38089	0.00873594	0.000180039	0.000124351	0.000641331	0.00401618	0.370959	0.0584639	0.144225	0.189739	0.562179	0.159384	0.0663206	0.286328	0.240397	0.240397
B.Ignatiadis2012CIN70All	CIN70	CIN70-GS	Carter et al.	0.353755	-0.0227273	0.531621	0.400198	0.689723	0.533597	-0.26087	0.969368	-0.279644	-0.0859684	-0.0474308	0.673913	0.935771	0.667984	0.0820158	0.719368	0.0849802	0.959486	0.646245	0.305336	0.832016		0.197904	0.0466015	0.00873594	2.87816e-07	0.0112015	0.059147	0.0401368	0.0401368	0.836836	1.61385e-05	0.0532148	0.0326368	0.0619412	0.152361	0.0252224	0.284224	0.00172752	0.910915	0.0619412	0.211459	0.00233324	0.319049	0.559127	0.559127
B.Ignatiadis2012RASNoPAGs	RAS.NoPAGs	RAS-GS.NoPAGs	Bild et al.	0.325099	0.00592885	0.612648	0.273715	0.27668	0.635375	0.23419	0.296443	0.25	0.561265	0.576087	0.504941	0.313241	0.487154	0.210474	0.235178	0.141304	0.253953	0.455534	0.981225	0.190711	0.278656		0.160815	0.0135625	0.277971	0.00816038	0.275906	0.781249	0.781249	0.356344	0.19461	0.332747	0.307899	0.808931	0.520146	0.935799	0.290564	0.523098	0.764075	0.00494724	0.125244	0.40897	0.385912	0.163705	0.163705
B.Ignatiadis2012SRCAll	SRC	SRC-GS	Bild et al.	0.285573	0.133399	0.652174	0.141304	0.23419	0.664032	-0.332016	0.424901	-0.335968	0.235178	0.275692	0.708498	0.487154	0.724308	-0.211462	0.188735	-0.213439	0.309289	0.365613	0.298419	0.574111	0.418972	0.302372		0.356344	0.00114947	0.33739	4.44089e-16	0.00627396	0.00627396	0.225621	0.284224	0.000843053	0.000339693	0.0065022	0.0195069	0.683255	0.33044	0.393515	0.57755	0.451778	0.882577	0.805458	0.605668	0.861412	0.861412
B.Creighton2010PI3KNoPAGs	PI3K-GS.NoPAGs	PI3K-GS.NoPAGs	Creighton2010	0.284585	0.0671937	0.508893	0.59585	0.652174	0.517787	0.0592885	0.614625	0.0612648	0.214427	0.250988	0.572134	0.461462	0.590909	0.402174	0.679842	0.401186	0.471344	0.865613	0.512846	0.312253	0.533597	0.506917	0.201581		0.00638723	0	0.627922	0.703186	0.703186	0.0206763	0.00238264	0.191353	0.192977	0.529025	0.736822	0.022536	0.153748	0.0071032	0.0800145	3.92026e-06	0.760653	0.00132026	0.914466	0.663527	0.663527
B.Desmedt2008AURKAAll	AURKA	AURKA-GS	Desmedt et al.	0.267787	0.000988142	0.534585	0.340909	0.555336	0.535573	-0.407115	0.839921	-0.41996	-0.187747	-0.134387	0.749012	0.820158	0.779644	-0.0859684	0.559289	-0.0583004	0.736166	0.604743	0.247036	0.84585	0.849802	0.236166	0.634387	0.551383		0.00748544	0.00109691	0.00114947	0.00114947	0.637557	0.000303854	0.000625251	0.000482586	0.00467702	0.00685749	0.157962	0.611993	0.0741395	0.67008	0.128887	0.0862331	0.00888495	0.323576	0.257759	0.257759
B.Creighton2010PI3KAll	PI3K-GS	PI3K-GS	Creighton2010	0.254941	0.0266798	0.523715	0.563241	0.623518	0.532609	0.0642292	0.588933	0.0681818	0.198617	0.235178	0.536561	0.425889	0.564229	0.37253	0.66502	0.371542	0.455534	0.867589	0.544466	0.272727	0.518775	0.537549	0.209486	0.992095	0.54249		0.602516	0.757235	0.757235	0.0115696	0.00264316	0.218464	0.227435	0.505508	0.689877	0.0301297	0.103878	0.0078846	0.0899451	1.26914e-06	0.847352	0.00135073	0.946483	0.615165	0.615165
B.Ignatiadis2012SRCNoPAGs	SRC.NoPAGs	SRC-GS.NoPAGs	Bild et al.	0.216403	0.0533597	0.557312	0.107708	0.208498	0.568182	-0.400198	0.380435	-0.402174	0.164032	0.204545	0.644269	0.463439	0.66502	-0.298419	0.137352	-0.305336	0.269763	0.248024	0.242095	0.577075	0.399209	0.237154	0.979249	0.106719	0.636364	0.114625		0.00205466	0.00205466	0.335063	0.328142	0.00144577	0.000609519	0.00180484	0.0101544	0.709873	0.440862	0.361178	0.34679	0.723308	0.864933	0.826348	0.608827	0.857893	0.857893
B.FarmerP2009Stroma1All	Stroma.1	Stroma.1-GS	Farmer at al.	0.215415	0.313241	-0.0859684	0.0197628	-0.173913	-0.102767	0.920949	-0.359684	0.921937	0.273715	0.201581	-0.408103	-0.418972	-0.414032	0.270751	-0.177866	0.23419	-0.346838	-0.16502	0.0602767	-0.519763	-0.43083	0.0612648	-0.552372	-0.0839921	-0.634387	-0.0681818	-0.608696		0	0.479676	0.246098	0.0386363	0.0181209	0.000974419	0.00132026	0.328142	0.925126	0.826348	0.770933	0.822858	0.553046	0.0544915	0.529025	0.989289	0.989289
B.FarmerP2009Stroma1NoPAGs	Stroma.1.NoPAGs	Stroma.1-GS.NoPAGs	Farmer at al.	0.215415	0.313241	-0.0859684	0.0197628	-0.173913	-0.102767	0.920949	-0.359684	0.921937	0.273715	0.201581	-0.408103	-0.418972	-0.414032	0.270751	-0.177866	0.23419	-0.346838	-0.16502	0.0602767	-0.519763	-0.43083	0.0612648	-0.552372	-0.0839921	-0.634387	-0.0681818	-0.608696	1		0.479676	0.246098	0.0386363	0.0181209	0.000974419	0.00132026	0.328142	0.925126	0.826348	0.770933	0.822858	0.553046	0.0544915	0.529025	0.989289	0.989289
B.Ignatiadis2012E2F3NoPAGs	E2F3.NoPAGs	E2F3-GS.NoPAGs	Bild et al.	0.205534	0.317194	-0.1917	-0.020751	-0.0918972	-0.217391	0.177866	-0.062253	0.166008	-0.0513834	-0.0800395	-0.159091	0.0820158	-0.183794	-0.0918972	-0.15415	-0.0998024	0.0316206	-0.417984	-0.249012	0.1917	-0.0454545	-0.201581	-0.262846	-0.479249	-0.103755	-0.516798	-0.210474	0.155138	0.155138		0.403782	0.683255	0.553046	0.432768	0.468414	0.611993	2.55927e-08	0.723308	0.163705	0.02159	0.699851	0.342071	0.770933	0.637557	0.637557
B.Ignatiadis2012CIN70NoPAGs	CIN70.NoPAGs	CIN70-GS.NoPAGs	Carter et al.	0.201581	-0.083004	0.359684	0.312253	0.56917	0.355731	-0.16996	0.730237	-0.183794	-0.192688	-0.159091	0.497036	0.619565	0.504941	0.137352	0.721344	0.161067	0.704545	0.637352	0.274704	0.533597	0.771739	0.280632	0.233202	0.601779	0.685771	0.596838	0.213439	-0.251976	-0.251976	-0.182806		0.11252	0.0987309	0.801989	0.843844	0.00661889	0.615165	0.000303854	0.88965	0.00673731	0.11252	0.0071032	0.155143	0.335063	0.335063
B.Ignatiadis2012BetaCateninAll	BetaCatenin	BetaCatenin-GS	Bild et al.	0.193676	0.190711	0.597826	0.152174	0.220356	0.601779	-0.183794	0.421937	-0.184783	0.0286561	0.0405138	0.702569	0.51581	0.741107	-0.266798	0.110672	-0.262846	0.316206	0.379447	0.184783	0.703557	0.408103	0.211462	0.647233	0.282609	0.659091	0.266798	0.624506	-0.433794	-0.433794	-0.0899209	0.339921		4.44089e-16	0.00310995	0.00401618	0.534984	0.871984	0.726679	0.253833	0.546995	0.159384	0.618344	0.284224	0.0783014	0.0783014
B.Ignatiadis2012BetaCateninNoPAGs	BetaCatenin.NoPAGs	BetaCatenin-GS.NoPAGs	Bild et al.	0.186759	0.161067	0.575099	0.177866	0.25	0.591897	-0.236166	0.467391	-0.242095	0.048419	0.0573123	0.727273	0.572134	0.756917	-0.231225	0.146245	-0.244071	0.369565	0.358696	0.210474	0.715415	0.44664	0.222332	0.681818	0.281621	0.668972	0.261858	0.660079	-0.488142	-0.488142	-0.130435	0.352767	0.979249		0.0021902	0.00494724	0.637557	0.964308	0.819371	0.323576	0.50842	0.177157	0.529025	0.31456	0.0908914	0.0908914
B.VerhaeghCR2014TableS1WntTarget34GenesNoPAGs	WntTarget34-GS.NoPAGs	WntTarget34-GS.NoPAGs	VerhaeghCR2014TableS1	0.168972	0.264822	-0.248024	0.123518	0.00494071	-0.257905	0.531621	-0.300395	0.539526	0.231225	0.194664	-0.390316	-0.475296	-0.400198	0.550395	0.0859684	0.559289	-0.329051	0.00395257	0.0790514	-0.658103	-0.395257	0.0533597	-0.550395	0.13834	-0.568182	0.146245	-0.614625	0.641304	0.641304	-0.171937	-0.055336	-0.588933	-0.605731		3.19559e-10	0.288441	0.332747	0.323576	0.0648353	0.240397	0.236646	0.743608	0.723308	0.206305	0.206305
B.VerhaeghCR2014TableS1WntTarget34GenesAll	WntTarget34-GS	WntTarget34-GS	VerhaeghCR2014TableS1	0.152174	0.160079	-0.173913	0.0671937	0.00395257	-0.178854	0.502964	-0.247036	0.506917	0.286561	0.249012	-0.356719	-0.384387	-0.371542	0.511858	0.0918972	0.492095	-0.252964	-0.0286561	0.159091	-0.576087	-0.3083	0.141304	-0.483202	0.0741107	-0.547431	0.0879447	-0.524704	0.628458	0.628458	-0.159091	0.0434783	-0.576087	-0.565217	0.923913		0.275906	0.449036	0.196252	0.321308	0.246098	0.124046	0.850863	0.57755	0.132606	0.132606
B.E2Factivation-GS	E2Factivation-GS	E2Factivation-GS	Miller TW et al.	0.145257	-0.0158103	-0.0365613	0.587945	0.745059	-0.041502	-0.255929	0.459486	-0.26087	0	0.0335968	0.0158103	0.326087	0.0217391	0.410079	0.846838	0.426877	0.434783	0.394269	0.0395257	0.195652	0.465415	-0.0177866	-0.0899209	0.47332	0.304348	0.452569	-0.0820158	-0.213439	-0.213439	-0.11166	0.549407	-0.136364	-0.103755	0.231225	0.237154		0.568305	8.15481e-05	0.00748544	0.0127341	0.411578	5.71189e-06	0.383397	0.0757837	0.0757837
B.Ignatiadis2012E2F3All	E2F3	E2F3-GS	Bild et al.	0.139328	0.187747	-0.0592885	0.0543478	0.150198	-0.0859684	0.0128458	0.208498	-0.00790514	-0.170949	-0.20751	0	0.322134	-0.020751	-0.0899209	0.0909091	-0.0721344	0.311265	-0.200593	-0.278656	0.400198	0.233202	-0.230237	-0.212451	-0.307312	0.11166	-0.347826	-0.168972	-0.020751	-0.020751	0.882411	0.110672	0.0355731	0.00988142	-0.211462	-0.166008	0.125494		0.244188	0.214942	0.261724	0.19461	0.757235	0.209731	0.358756	0.358756
B.PAGs	PAGs	PAGs	Gao et al.	0.124506	-0.0731225	0.174901	0.423913	0.695652	0.170949	-0.0177866	0.619565	-0.0375494	-0.0454545	-0.041502	0.1917	0.485178	0.181818	0.48913	0.753953	0.479249	0.641304	0.5	0.150198	0.314229	0.616601	0.140316	-0.186759	0.545455	0.379447	0.539526	-0.199605	-0.048419	-0.048419	-0.0780632	0.685771	-0.0770751	-0.0503953	0.215415	0.279644	0.728261	0.252964		0.188133	0.00132026	0.565239	2.22133e-05	0.370959	0.608827	0.608827
B.Desmedt2008CASP3All	CASP3	CASP3-GS	Desmedt et al.	0.121542	0.186759	-0.172925	0.566206	0.465415	-0.166008	0.00889328	0.0632411	0.00494071	0.15415	0.18083	-0.189723	-0.134387	-0.215415	0.623518	0.521739	0.629447	0.034585	0.254941	-0.00197628	-0.283597	-0.0247036	-0.0662055	-0.12253	0.37253	-0.0938735	0.36166	-0.205534	0.0642292	0.0642292	-0.300395	0.0306324	-0.248024	-0.215415	0.391304	0.216403	0.54249	-0.268775	0.284585		0.0209774	0.273851	0.0557918	0.118181	0.0678317	0.0678317
B.Ignatiadis2012AKTmTORAll	AKT/mTOR	AKT/mTOR-GS	Majumder et al.	0.116601	-0.0770751	0.483202	0.566206	0.658103	0.497036	0.120553	0.444664	0.117589	0.333004	0.338933	0.360672	0.296443	0.365613	0.459486	0.687747	0.449605	0.373518	0.698617	0.571146	0.12747	0.395257	0.565217	0.16502	0.80336	0.326087	0.825099	0.0780632	0.0494071	0.0494071	-0.476285	0.548419	0.132411	0.145257	0.254941	0.251976	0.51087	-0.244071	0.628458	0.478261		0.568305	0.00298719	0.918018	0.213196	0.213196
B.Inflammatory-GS	Inflammatory-GS	Inflammatory-GS	Dunbier et al.	0.107708	0.083004	0.0543478	0.166996	0.048419	0.0642292	0.0592885	-0.300395	0.0859684	0.6917	0.726285	-0.22332	-0.27668	-0.227273	0.338933	0.0543478	0.278656	-0.255929	-0.0770751	0.348814	-0.30336	-0.270751	0.329051	0.0326087	-0.0671937	-0.365613	-0.0424901	0.0375494	0.130435	0.130435	-0.0849802	-0.339921	-0.30336	-0.291502	0.256917	0.33004	0.179842	-0.280632	-0.126482	0.238142	0.125494		0.624723	3.06923e-07	5.34306e-10	5.34306e-10
B.Ignatiadis2012PTENAll	PTEN	PTEN-GS	Saale at al.	0.0899209	-0.121542	0.237154	0.509881	0.748024	0.240119	-0.358696	0.596838	-0.362648	0.0187747	0.0780632	0.240119	0.482213	0.261858	0.411067	0.806324	0.418972	0.606719	0.582016	0.204545	0.389328	0.602767	0.18083	0.0543478	0.628458	0.532609	0.62747	0.048419	-0.406126	-0.406126	-0.20751	0.545455	0.109684	0.13834	-0.0721344	-0.041502	0.795455	0.0681818	0.763834	0.40415	0.590909	0.107708		0.339725	0.0725225	0.0725225
B.Bcell-GS	Bcell-GS	Bcell-GS	Iglesia MD et al.	0.0810277	0.0770751	-0.0454545	0.167984	0.034585	-0.041502	-0.213439	-0.246047	-0.186759	0.501976	0.581028	-0.170949	-0.250988	-0.181818	0.295455	0.0652174	0.251976	-0.209486	-0.0237154	0.187747	-0.232213	-0.217391	0.189723	0.113636	-0.0237154	-0.215415	-0.0148221	0.112648	-0.13834	-0.13834	-0.0642292	-0.306324	-0.233202	-0.219368	0.0780632	0.12253	0.190711	-0.271739	-0.195652	0.33498	-0.0227273	0.848814	0.208498		2.87816e-07	2.87816e-07
B.Ignatiadis2012Immune2STAT1NoPAGs	Immune.2.STAT1.NoPAGs	STAT1-GS.NoPAGs	Desmedt et al.	0.0721344	0.00592885	0.0197628	0.299407	0.241107	0.0266798	-0.06917	-0.143281	-0.0503953	0.585968	0.643281	-0.202569	-0.186759	-0.217391	0.500988	0.247036	0.464427	-0.0909091	0.0731225	0.318182	-0.254941	-0.128458	0.300395	-0.0385375	0.0958498	-0.246047	0.110672	-0.0395257	0.00296443	0.00296443	-0.103755	-0.210474	-0.374506	-0.360672	0.273715	0.323123	0.37747	-0.200593	0.112648	0.387352	0.269763	0.91996	0.381423	0.849802		0
B.STAT1-GS	Immune.2.STAT1	STAT1-GS	Desmedt et al.	0.0721344	0.00592885	0.0197628	0.299407	0.241107	0.0266798	-0.06917	-0.143281	-0.0503953	0.585968	0.643281	-0.202569	-0.186759	-0.217391	0.500988	0.247036	0.464427	-0.0909091	0.0731225	0.318182	-0.254941	-0.128458	0.300395	-0.0385375	0.0958498	-0.246047	0.110672	-0.0395257	0.00296443	0.00296443	-0.103755	-0.210474	-0.374506	-0.360672	0.273715	0.323123	0.37747	-0.200593	0.112648	0.387352	0.269763	0.91996	0.381423	0.849802	1
B.Desmedt2008ERBB2NoPAGs	ERBB2.NoPAGs	ERBB2-GS.NoPAGs	Desmedt et al.	0.0563241	0.107708	0.350791	-0.0899209	0.0316206	0.355731	-0.266798	0.233202	-0.280632	-0.112648	-0.0671937	0.477273	0.247036	0.497036	-0.116601	0.0790514	-0.0375494	0.146245	0.203557	0.0405138	0.402174	0.195652	0.0602767	0.585968	0.131423	0.479249	0.123518	0.560277	-0.438735	-0.438735	-0.219368	0.220356	0.637352	0.623518	-0.354743	-0.427866	-0.152174	-0.157115	-0.192688	-0.160079	0.0454545	-0.257905	-0.00790514	-0.22332	-0.255929	-0.255929
B.MacTh1-GS	MacTh1-GS	MacTh1-GS	Iglesia MD et al.	0.0474308	0.0662055	0.0108696	0.0909091	-0.0197628	0.0158103	0.117589	-0.374506	0.140316	0.660079	0.689723	-0.299407	-0.326087	-0.3083	0.275692	-0.0326087	0.220356	-0.305336	-0.177866	0.224308	-0.317194	-0.342885	0.216403	-0.048419	-0.181818	-0.466403	-0.16502	-0.0375494	0.212451	0.212451	-0.00790514	-0.43083	-0.31917	-0.318182	0.214427	0.296443	0.0998024	-0.214427	-0.197628	0.156126	0.0128458	0.960474	0.0296443	0.794466	0.873518	0.873518
B.Desmedt2008ERBB2All	ERBB2	ERBB2-GS	Desmedt et al.	0.0405138	0.100791	0.341897	-0.0879447	0.020751	0.344862	-0.293478	0.219368	-0.307312	-0.145257	-0.0988142	0.460474	0.235178	0.48419	-0.161067	0.0731225	-0.0770751	0.130435	0.200593	0.0118577	0.406126	0.186759	0.0355731	0.603755	0.115613	0.491107	0.108696	0.579051	-0.456522	-0.456522	-0.192688	0.221344	0.659091	0.640316	-0.394269	-0.465415	-0.152174	-0.130435	-0.22332	-0.155138	0.0326087	-0.27668	-0.0108696	-0.216403	-0.274704	-0.274704
B.Ignatiadis2012AKTmTORNoPAGs	AKT/mTOR.NoPAGs	AKT/mTOR-GS.NoPAGs	Majumder et al.	0.0405138	-0.161067	0.437747	0.51087	0.571146	0.453557	0.109684	0.358696	0.109684	0.270751	0.279644	0.294466	0.204545	0.301383	0.354743	0.602767	0.335968	0.280632	0.646245	0.606719	0.0434783	0.327075	0.597826	0.192688	0.753953	0.288538	0.79249	0.11166	0.0563241	0.0563241	-0.546443	0.518775	0.12747	0.136364	0.23913	0.238142	0.439723	-0.353755	0.535573	0.463439	0.97332	0.136364	0.504941	-0.00790514	0.242095	0.242095
B.E2FmotifCellCycleAssociatedNoPAGs	E2FmotifCellCycleAssociated.NoPAGs	E2FmotifCellCycleAssociated-GS.NoPAGs	Miller TW et al.	0.0326087	-0.179842	-0.0266798	0.349802	0.474308	-0.0326087	0.0454545	0.179842	0.0573123	0.231225	0.256917	-0.0237154	0.0454545	-0.0513834	0.460474	0.470356	0.410079	0.155138	0.218379	0.23913	-0.105731	0.172925	0.220356	-0.233202	0.454545	-0.0158103	0.453557	-0.232213	0.107708	0.107708	-0.324111	0.287549	-0.350791	-0.326087	0.394269	0.470356	0.555336	-0.221344	0.604743	0.416996	0.477273	0.255929	0.531621	0.302372	0.394269	0.394269
B.E2FactivationNonCellCycleNoPAGs	E2Factivation-GS.NoPAGs	E2Factivation-GS.NoPAGs	Miller TW et al.	0.0306324	-0.0395257	-0.0306324	0.369565	0.544466	-0.0375494	-0.33498	0.264822	-0.338933	0.00988142	0.0424901	-0.0464427	0.150198	-0.0326087	0.37253	0.676877	0.418972	0.215415	0.358696	-0.0306324	0.06917	0.249012	-0.0513834	-0.0741107	0.394269	0.199605	0.381423	-0.0770751	-0.274704	-0.274704	-0.158103	0.350791	-0.1917	-0.175889	0.246047	0.230237	0.883399	0.06917	0.593874	0.502964	0.455534	0.199605	0.751976	0.240119	0.418972	0.418972
B.E2FmotifCellCycleAssociatedAll	E2FmotifCellCycleAssociated	E2FmotifCellCycleAssociated-GS	Miller TW et al.	0.0177866	-0.290514	0.256917	0.258893	0.550395	0.263834	-0.31917	0.597826	-0.321146	0.0563241	0.0770751	0.31917	0.587945	0.311265	0.205534	0.492095	0.175889	0.642292	0.295455	0.26087	0.494071	0.653162	0.227273	0.0662055	0.326087	0.443676	0.322134	0.102767	-0.359684	-0.359684	-0.126482	0.479249	0.133399	0.190711	-0.158103	0.0355731	0.493083	0.178854	0.69664	-0.027668	0.359684	0.0662055	0.687747	0.0533597	0.227273	0.227273
B.Ignatiadis2012MYCAll	MYC	MYC-GS	Bild et al.	0.0118577	-0.118577	0.379447	0.0355731	0.237154	0.379447	-0.472332	0.578063	-0.478261	-0.373518	-0.329051	0.591897	0.566206	0.646245	-0.323123	0.305336	-0.301383	0.483202	0.519763	-0.0177866	0.645257	0.618577	0.00592885	0.535573	0.447628	0.840909	0.452569	0.545455	-0.615613	-0.615613	-0.255929	0.587945	0.624506	0.626482	-0.557312	-0.545455	0.151186	-0.0671937	0.238142	-0.184783	0.13834	-0.501976	0.376482	-0.266798	-0.450593	-0.450593
B.Ignatiadis2012MYCNoPAGs	MYC.NoPAGs	MYC-GS.NoPAGs	Bild et al.	-0.0118577	-0.168972	0.306324	0.116601	0.307312	0.305336	-0.508893	0.617589	-0.51581	-0.41996	-0.370553	0.547431	0.572134	0.596838	-0.277668	0.364625	-0.251976	0.516798	0.528656	-0.0474308	0.617589	0.655138	-0.0405138	0.485178	0.48913	0.846838	0.491107	0.497036	-0.626482	-0.626482	-0.281621	0.601779	0.54249	0.550395	-0.517787	-0.513834	0.240119	-0.0721344	0.304348	-0.0899209	0.171937	-0.501976	0.4417	-0.23913	-0.409091	-0.409091
B.Tcell-GS	Tcell-GS	Tcell-GS	Iglesia MD et al.	-0.0296443	-0.0167984	-0.0355731	0.0958498	0.006917	-0.0296443	-0.197628	-0.296443	-0.170949	0.507905	0.559289	-0.253953	-0.247036	-0.250988	0.208498	-0.0118577	0.153162	-0.220356	-0.12747	0.186759	-0.208498	-0.232213	0.185771	0.0316206	-0.164032	-0.267787	-0.140316	0.0681818	-0.117589	-0.117589	0.0375494	-0.370553	-0.240119	-0.233202	0.0434783	0.12253	0.184783	-0.12253	-0.113636	0.166008	-0.027668	0.920949	0.217391	0.903162	0.898221	0.898221
B.Desmedt2008CASP3NoPAGs	CASP3.NoPAGs	CASP3-GS.NoPAGs	Desmedt et al.	-0.0444664	0.020751	-0.342885	0.386364	0.408103	-0.338933	-0.263834	0.034585	-0.264822	-0.0266798	0.00988142	-0.289526	-0.120553	-0.307312	0.505929	0.499012	0.535573	0.0533597	0.104743	-0.198617	-0.22332	-0.00296443	-0.266798	-0.210474	0.217391	-0.0573123	0.200593	-0.23419	-0.166996	-0.166996	-0.219368	-0.00494071	-0.33004	-0.293478	0.255929	0.0780632	0.644269	-0.148221	0.333004	0.895257	0.293478	0.203557	0.520751	0.33004	0.394269	0.394269
B.Ignatiadis2012PTENNoPAGs	PTEN.NoPAGs	PTEN-GS.NoPAGs	Saale at al.	-0.164032	-0.23419	0.123518	0.281621	0.451581	0.135375	-0.412055	0.253953	-0.409091	0.00494071	0.0671937	0.0405138	0.156126	0.0800395	0.333004	0.530632	0.335968	0.284585	0.408103	0.115613	0.130435	0.268775	0.109684	0.0424901	0.477273	0.342885	0.502964	0.0434783	-0.409091	-0.409091	-0.335968	0.248024	0.0790514	0.102767	-0.134387	-0.13834	0.547431	-0.159091	0.51087	0.436759	0.498024	0.193676	0.87253	0.325099	0.423913	0.423913
B.Ignatiadis2012Immune1All	Immune.1	Immune.1-GS	Teschendorff at al.	-0.215415	-0.055336	-0.143281	-0.183794	-0.355731	-0.13834	-0.230237	-0.496047	-0.211462	0.322134	0.38834	-0.280632	-0.467391	-0.282609	0.0286561	-0.20751	0.0405138	-0.408103	-0.173913	-0.055336	-0.379447	-0.428854	-0.00494071	0.100791	-0.255929	-0.375494	-0.241107	0.0918972	-0.0583004	-0.0583004	-0.0177866	-0.367589	-0.231225	-0.23913	0.0523715	0.0681818	-0.0918972	-0.247036	-0.475296	0.0988142	-0.177866	0.685771	-0.167984	0.756917	0.621542	0.621542
B.Ignatiadis2012Immune1NoPAGs	Immune.1.NoPAGs	Immune.1-GS.NoPAGs	Teschendorff at al.	-0.215415	-0.055336	-0.143281	-0.183794	-0.355731	-0.13834	-0.230237	-0.496047	-0.211462	0.322134	0.38834	-0.280632	-0.467391	-0.282609	0.0286561	-0.20751	0.0405138	-0.408103	-0.173913	-0.055336	-0.379447	-0.428854	-0.00494071	0.100791	-0.255929	-0.375494	-0.241107	0.0918972	-0.0583004	-0.0583004	-0.0177866	-0.367589	-0.231225	-0.23913	0.0523715	0.0681818	-0.0918972	-0.247036	-0.475296	0.0988142	-0.177866	0.685771	-0.167984	0.756917	0.621542	0.621542
B.Ignatiadis2012PIK3CANoPAGs	PIK3CA.NoPAGs	PIK3CA-GA.NoPAGs	Loi et al.	-0.242095	0.0355731	-0.103755	-0.135375	-0.0741107	-0.116601	0.163043	-0.352767	0.155138	0.26581	0.215415	-0.302372	-0.301383	-0.333004	0.171937	-0.135375	0.174901	-0.254941	-0.258893	-0.470356	-0.235178	-0.376482	-0.417984	-0.301383	-0.299407	-0.528656	-0.327075	-0.320158	0.294466	0.294466	0.107708	-0.411067	-0.247036	-0.253953	0.152174	0.156126	-0.0316206	0.1917	0.0424901	0.204545	-0.0187747	0.129447	-0.0721344	0.0296443	0.153162	0.153162
B.Ignatiadis2012PIK3CAAll	PIK3CA	PIK3CA-GS	Loi et al.	-0.244071	0.0306324	-0.0918972	-0.152174	-0.0800395	-0.104743	0.175889	-0.353755	0.168972	0.269763	0.218379	-0.297431	-0.3083	-0.327075	0.172925	-0.129447	0.18083	-0.250988	-0.243083	-0.458498	-0.25	-0.37747	-0.406126	-0.310277	-0.285573	-0.541502	-0.311265	-0.33498	0.311265	0.311265	0.076087	-0.397233	-0.253953	-0.261858	0.186759	0.184783	-0.0316206	0.167984	0.0454545	0.201581	-0.00296443	0.126482	-0.0800395	0.0118577	0.147233	0.147233
B.Desmedt2008VEGFAll	VEGF	VEGF-GS	Desmedt et al.	-0.25	-0.459486	0.235178	-0.115613	0.0859684	0.258893	-0.370553	0.33004	-0.374506	-0.0899209	-0.0918972	0.474308	0.442688	0.453557	-0.27668	0.076087	-0.270751	0.341897	0.281621	0.237154	0.400198	0.380435	0.295455	0.149209	0.272727	0.385375	0.246047	0.171937	-0.439723	-0.439723	-0.0365613	0.333992	0.173913	0.212451	-0.375494	-0.317194	0.0375494	0.168972	0.218379	-0.371542	0.205534	-0.324111	0.226285	-0.320158	-0.198617	-0.198617
B.Desmedt2008VEGFNoPAGs	VEGF.NoPAGs	VEGF-GS.NoPAGs	Desmedt et al.	-0.25	-0.459486	0.235178	-0.115613	0.0859684	0.258893	-0.370553	0.33004	-0.374506	-0.0899209	-0.0918972	0.474308	0.442688	0.453557	-0.27668	0.076087	-0.270751	0.341897	0.281621	0.237154	0.400198	0.380435	0.295455	0.149209	0.272727	0.385375	0.246047	0.171937	-0.439723	-0.439723	-0.0365613	0.333992	0.173913	0.212451	-0.375494	-0.317194	0.0375494	0.168972	0.218379	-0.371542	0.205534	-0.324111	0.226285	-0.320158	-0.198617	-0.198617
B.ERGs-GS	ERG	ERGs-GS	Dunbier et al.	-0.279644	-0.0187747	-0.459486	-0.305336	-0.356719	-0.481225	-0.0405138	-0.168972	-0.0592885	-0.518775	-0.557312	-0.244071	-0.118577	-0.262846	-0.254941	-0.373518	-0.213439	-0.141304	-0.328063	-0.740119	-0.0167984	-0.163043	-0.688735	-0.447628	-0.367589	-0.190711	-0.426877	-0.41996	0.0810277	0.0810277	0.448617	-0.117589	-0.0662055	-0.0958498	-0.0701581	-0.0879447	-0.190711	0.504941	-0.0701581	-0.249012	-0.533597	-0.581028	-0.30336	-0.416996	-0.544466	-0.544466
B.ERGNoPAGs	ERG.NoPAGs	ERGs-GS.NoPAGs	Dunbier et al.	-0.318182	-0.0770751	-0.47332	-0.267787	-0.295455	-0.486166	0.00296443	-0.198617	-0.013834	-0.390316	-0.443676	-0.274704	-0.124506	-0.299407	-0.170949	-0.321146	-0.160079	-0.12253	-0.351779	-0.648221	-0.0662055	-0.178854	-0.588933	-0.5583	-0.354743	-0.278656	-0.414032	-0.513834	0.135375	0.135375	0.492095	-0.0780632	-0.171937	-0.177866	0.0217391	0.0494071	-0.0998024	0.578063	0.0780632	-0.263834	-0.425889	-0.469368	-0.215415	-0.38834	-0.418972	-0.418972
B.VerhaeghCR2014TableS2ERTarget27GenesAll	ERTarget27-GS	ERTarget27-GS	VerhaeghCR2014TableS2	-0.320158	-0.184783	-0.359684	-0.189723	-0.206522	-0.374506	0.06917	-0.0820158	0.0513834	-0.586957	-0.61166	-0.229249	-0.117589	-0.228261	-0.134387	-0.296443	-0.0978261	-0.12747	-0.112648	-0.479249	-0.0612648	-0.108696	-0.467391	-0.503953	-0.0652174	-0.0750988	-0.101779	-0.470356	0.124506	0.124506	0.0810277	-0.0395257	-0.00197628	-0.0533597	-0.0365613	-0.0721344	-0.159091	0.170949	0.0849802	-0.205534	-0.255929	-0.609684	-0.0681818	-0.533597	-0.490119	-0.490119
B.VerhaeghCR2014TableS2ERTarget27GenesNoPAGs	ERTarget27-GS.NoPAGs	ERTarget27-GS.NoPAGs	VerhaeghCR2014TableS2	-0.332016	-0.210474	-0.325099	-0.246047	-0.218379	-0.343874	0.00494071	-0.0108696	-0.013834	-0.663043	-0.683794	-0.166996	-0.0326087	-0.16502	-0.214427	-0.285573	-0.16502	-0.0335968	-0.112648	-0.505929	0.0503953	-0.0108696	-0.486166	-0.448617	-0.0988142	0.0227273	-0.133399	-0.410079	0.0543478	0.0543478	0.143281	0.0385375	0.076087	0.0167984	-0.136364	-0.171937	-0.184783	0.254941	0.0948617	-0.283597	-0.294466	-0.692688	-0.0869565	-0.606719	-0.582016	-0.582016
B.TP53-GS	TP53-GS	TP53-GS	Coutant C et al.	-0.401186	-0.194664	-0.653162	-0.390316	-0.632411	-0.66502	0.224308	-0.843874	0.245059	-0.268775	-0.300395	-0.762846	-0.896245	-0.740119	-0.248024	-0.597826	-0.232213	-0.816206	-0.619565	-0.256917	-0.852767	-0.81917	-0.257905	-0.496047	-0.474308	-0.708498	-0.429842	-0.44664	0.444664	0.444664	0.0118577	-0.443676	-0.497036	-0.545455	0.4417	0.392292	-0.342885	-0.210474	-0.464427	-0.0405138	-0.346838	0.0513834	-0.548419	0.0355731	-0.0632411	-0.0632411
B.Desmedt2008ESR1All	ESR1.2	ESR1.2-GS	Desmedt et al.	-0.525692	-0.43083	-0.350791	-0.597826	-0.474308	-0.353755	-0.474308	-0.102767	-0.488142	-0.743083	-0.747036	-0.129447	0.0177866	-0.123518	-0.68083	-0.408103	-0.613636	-0.0217391	-0.425889	-0.572134	0.177866	-0.00889328	-0.540514	-0.0513834	-0.491107	0.101779	-0.501976	0.0217391	-0.373518	-0.373518	0.241107	-0.0642292	0.160079	0.163043	-0.563241	-0.548419	-0.325099	0.3083	-0.29249	-0.481225	-0.606719	-0.633399	-0.263834	-0.451581	-0.644269	-0.644269
B.SETAll	SET	SET-GS	Symmans et al	-0.525692	-0.408103	-0.492095	-0.534585	-0.443676	-0.497036	-0.41996	-0.112648	-0.438735	-0.816206	-0.818182	-0.225296	-0.0563241	-0.238142	-0.52668	-0.393281	-0.449605	-0.0523715	-0.416996	-0.623518	0.0503953	-0.0533597	-0.608696	-0.216403	-0.447628	0.0148221	-0.468379	-0.159091	-0.301383	-0.301383	0.193676	-0.0958498	0.0108696	0.0108696	-0.378458	-0.420949	-0.26581	0.266798	-0.215415	-0.329051	-0.586957	-0.675889	-0.252964	-0.481225	-0.624506	-0.624506
B.SETNoPAGs	SET.NoPAGs	SET-GS.NoPAGs	Symmans et al	-0.525692	-0.410079	-0.470356	-0.536561	-0.452569	-0.476285	-0.423913	-0.110672	-0.4417	-0.81917	-0.821146	-0.199605	-0.0494071	-0.210474	-0.55336	-0.410079	-0.479249	-0.0563241	-0.402174	-0.607708	0.0671937	-0.0503953	-0.583992	-0.198617	-0.433794	0.0375494	-0.453557	-0.141304	-0.313241	-0.313241	0.210474	-0.083004	0.041502	0.0375494	-0.403162	-0.437747	-0.288538	0.283597	-0.221344	-0.356719	-0.58498	-0.697628	-0.253953	-0.481225	-0.646245	-0.646245
B.Desmedt2008ESR1NoPAGs	ESR1.2.NoPAGs	ESR1.2-GS.NoPAGs	Desmedt et al.	-0.562253	-0.474308	-0.394269	-0.596838	-0.477273	-0.395257	-0.501976	-0.119565	-0.514822	-0.753953	-0.751976	-0.16502	-0.0118577	-0.160079	-0.670949	-0.396245	-0.599802	-0.0365613	-0.424901	-0.583004	0.132411	-0.0217391	-0.559289	-0.0741107	-0.478261	0.076087	-0.48913	0	-0.379447	-0.379447	0.185771	-0.0750988	0.104743	0.11166	-0.532609	-0.528656	-0.291502	0.247036	-0.298419	-0.445652	-0.601779	-0.598814	-0.252964	-0.420949	-0.601779	-0.601779
B.AlanMackay2007ESR1All	ESR1.1	ESR1.1-GS	Mackay et al.	-0.601779	-0.54249	-0.460474	-0.539526	-0.435771	-0.462451	-0.523715	-0.0948617	-0.537549	-0.849802	-0.849802	-0.190711	-0.0316206	-0.184783	-0.635375	-0.354743	-0.563241	-0.0543478	-0.405138	-0.522727	0.083004	-0.00395257	-0.503953	-0.117589	-0.394269	0.12747	-0.396245	-0.0375494	-0.393281	-0.393281	0.153162	0.0247036	0.055336	0.0602767	-0.433794	-0.426877	-0.20751	0.245059	-0.174901	-0.394269	-0.497036	-0.658103	-0.192688	-0.461462	-0.625494	-0.625494
B.AlanMackay2007ESR1NoPAGs	ESR1.1.NoPAGs	ESR1.1-GS.NoPAGs	Mackay et al.	-0.62253	-0.529644	-0.453557	-0.548419	-0.451581	-0.456522	-0.568182	-0.113636	-0.579051	-0.852767	-0.846838	-0.18083	-0.055336	-0.168972	-0.62747	-0.36166	-0.547431	-0.0602767	-0.366601	-0.546443	0.0780632	-0.0177866	-0.517787	-0.114625	-0.375494	0.139328	-0.37747	-0.0395257	-0.436759	-0.436759	0.149209	0.027668	0.0938735	0.0909091	-0.444664	-0.456522	-0.214427	0.248024	-0.183794	-0.375494	-0.491107	-0.656126	-0.166996	-0.43083	-0.609684	-0.609684
[truncated: 29 more columns]

## Sheet: Table S19
Supplementary file 8, Table S2. Spearman correlations (r-value and p -value) between on-treatment gene signature scores and i) percentage of two-week change in Ki67 protein expression and ii) residual KI67. r-values bottom, p-values top.
(a) HER2- tumours, n=135
Original Name Used	Sample Size	Module Name	Reference	Surgery.Ki67	Change.Ki67	DiLeoRBloss-GS	GGI	Gene70	JClinInvest2007RBloss	E2F4activation-GS	CIN70	PAGs	GGI.NoPAGs	removedPAGs	E2FmotifCellCycleAssociated	E2Factivation-GS	AURKA	Gene70.NoPAGs	PI3K-GS	PI3K-GS.NoPAGs	PTEN	CIN70.NoPAGs	AKT/mTOR	E2Factivation-GS.NoPAGs	AKT/mTOR.NoPAGs	IGF1	IGF1.NoPAGs	GDNF-GS.NoPAGs	GDNF-GS	Immune.2.STAT1.NoPAGs	obesity.NoPAGs	Immune.2.STAT1	E2F3	obesity	PTEN.NoPAGs	Inflammatory-GS	MacTh1-GS	E2FmotifCellCycleAssociated.NoPAGs	MAPK.NoPAGs	Bcell-GS	RAS	WntTarget34-GS.NoPAGs	RAS.NoPAGs	Tcell-GS	Stroma.2.PLAU.NoPAGs	MAPK	Stroma.2.PLAU	WntTarget34-GS	MYC.NoPAGs
Surgery.Ki67	124	Surgery.Ki67			0	1.07603e-12	4.51594e-12	5.64055e-11	5.89078e-11	1.50501e-10	2.79223e-10	6.22295e-09	2.50212e-08	9.71282e-08	1.22168e-07	5.39027e-07	7.35716e-07	8.50371e-07	1.92484e-06	2.56319e-06	6.67539e-06	1.44552e-05	3.63073e-05	0.000231313	0.000415658	0.000622213	0.00353387	0.0040752	0.00440232	0.00497332	0.00558082	0.00564349	0.00738172	0.00760615	0.00897509	0.0142655	0.0263917	0.036164	0.114727	0.118186	0.131425	0.140954	0.144935	0.168464	0.204814	0.209571	0.229426	0.243753	0.253856
Change.Ki67	121	Change.Ki67		0.837342		5.61441e-10	9.62913e-08	8.22417e-07	1.12143e-08	1.72647e-07	3.89427e-07	8.98019e-07	0.00102315	3.85557e-05	4.78864e-06	0.000307877	0.000353395	0.000667002	0.00121167	0.000906949	0.00148521	0.00325044	0.00582502	0.00659558	0.0361607	0.00805681	0.0224326	0.254593	0.204447	0.0799063	0.117456	0.0826358	0.00879469	0.142651	0.107985	0.205378	0.338532	0.093733	0.145008	0.114941	0.172061	0.475934	0.124189	0.158984	0.657681	0.241711	0.732857	0.794567	0.161887
S.DiLeoRBloss-GS	135	DiLeoRBloss-GS	Luca Malorni et al.	0.584059	0.526374		0	0	0	0	0	0	0	0	0	0	0	8.63946e-08	0	0	4.88498e-15	8.88178e-16	5.51743e-09	4.55058e-06	4.52447e-06	1.55239e-10	3.22658e-08	0.000198208	0.00025465	0.00116259	9.76339e-05	0.00113513	4.32587e-05	8.83356e-05	4.68701e-05	0.00169815	0.0184488	0.000788864	0.236491	0.504554	0.349695	0.0898972	0.194838	0.0396053	0.269155	0.489186	0.291377	0.252025	0.0026124
S.Ignatiadis2012GGIAll	135	GGI-GS	Sotiriou et al.	0.570696	0.461955	0.941498		0	0	0	0	0	0	0	0	0	0	7.58319e-10	0	0	0	0	2.28706e-14	9.83994e-08	2.57198e-10	2.45987e-08	5.68841e-06	3.2972e-06	4.34695e-06	0.000395582	0.000313514	0.000391621	1.61286e-05	0.000357338	1.14191e-09	0.00142907	0.0285511	4.52101e-05	0.548855	0.702166	0.671741	0.0447522	0.654205	0.124848	0.954823	0.259405	0.933998	0.150232	1.52805e-05
S.Ignatiadis2012GENE70All	135	Gene70-GS	van 't Veer et al.	0.54561	0.430607	0.753526	0.806443		0	0	0	0	0	7.93259e-09	1.9984e-14	4.8539e-13	6.58276e-10	0	0	0	1.11022e-15	4.22773e-13	5.95746e-13	0.00381902	8.34823e-10	4.57268e-06	6.99179e-05	6.12988e-05	0.000540523	4.53182e-05	0.000335536	5.73528e-05	0.00462015	0.000802113	2.09543e-08	2.91913e-05	0.00385712	1.83362e-05	0.178518	0.089272	0.017233	0.000329343	0.0459708	0.0183827	0.185707	0.391907	0.229703	0.00261851	0.00326974
S.JClinInvest2007RBloss	135	JClinInvest2007RBloss-GS	Bosco et al.	0.54516	0.490514	0.955999	0.939162	0.785728		0	0	0	0	0	0	0	0	2.19256e-08	0	0	0	0	1.48733e-09	7.47507e-06	2.95938e-06	3.62331e-06	0.000178096	0.000312791	0.000357338	0.00463971	0.0103199	0.0049567	4.45664e-05	0.0111877	4.70242e-08	0.00612789	0.0692679	0.000329419	0.960773	0.557137	0.851855	0.0517772	0.668097	0.165153	0.957776	0.546046	0.965561	0.253104	0.000278097
S.E2F4activation-GS	135	E2F4activation-GS	Angel L. Guerrero-Zotano et al.	0.535269	0.453727	0.925822	0.940362	0.786977	0.944444		0	0	0	0	0	0	0	1.14108e-08	0	0	0	0	3.88356e-13	2.10094e-07	6.25531e-09	1.55467e-05	0.000754141	1.25792e-05	1.09165e-05	0.00144384	0.0183425	0.00144443	4.89478e-05	0.0227129	7.86576e-09	0.00742198	0.109742	3.91163e-05	0.370176	0.62248	0.944049	0.0527232	0.917361	0.234124	0.673997	0.141387	0.619661	0.238716	0.000281115
S.Ignatiadis2012CIN70All	135	CIN70-GS	Carter et al.	0.528571	0.441893	0.890903	0.954663	0.739357	0.931875	0.940245		0	0	0	0	0	0	1.50512e-06	0	0	0	0	3.9968e-15	2.71839e-08	1.29134e-10	1.12425e-05	0.0010539	1.7834e-05	9.7761e-06	0.0203722	0.0606277	0.0193479	2.55152e-06	0.0632195	1.48193e-12	0.0570988	0.394907	0.00018273	0.029662	0.604081	0.404562	0.108633	0.383327	0.797432	0.118087	0.00524516	0.111191	0.324837	1.80929e-06
S.PAGs	135	PAGs	Gao et al.	0.492543	0.429252	0.741401	0.791342	0.753702	0.807911	0.806043	0.802405		8.88178e-16	9.15948e-09	0	0	7.58848e-09	9.98335e-11	0	0	0	0	9.47908e-13	1.09712e-06	1.13791e-08	0.121733	0.363139	0.000144117	0.000289199	0.00312338	0.547393	0.00328659	0.000251837	0.408354	3.92273e-11	0.00467564	0.120572	1.14587e-09	0.227581	0.912728	0.835508	5.87612e-06	0.862259	0.646112	0.394281	0.0967311	0.484073	0.000217429	0.0165165
S.Ignatiadis2012GGINoPAGs	135	GGI-GS.NoPAGs	Sotiriou et al.	0.474928	0.294944	0.672676	0.828822	0.771749	0.686577	0.710058	0.752219	0.622081		2.70894e-14	4.73177e-13	0	0	1.77636e-15	0	0	0	0	0	8.63953e-06	6.21725e-15	3.50848e-06	0.000131636	2.03222e-06	1.72767e-05	2.77187e-06	9.91057e-07	3.32472e-06	0.00187078	1.74047e-06	1.31317e-12	3.61279e-05	0.00362803	1.57414e-05	0.691485	0.0668915	0.108821	0.00557157	0.186349	0.012567	0.77652	0.365376	0.760768	0.0167745	1.25911e-07
S.removedPAGs	135	removedPAGs	Gao et al.	0.456747	0.364975	0.684328	0.738825	0.471339	0.666628	0.67629	0.772403	0.469593	0.595059		3.06335e-10	1.02141e-14	0	0.0413371	6.8946e-11	8.82054e-11	0	0	7.99361e-14	1.06691e-08	1.79477e-10	7.9011e-11	2.91796e-07	4.47538e-06	9.89309e-07	0.0292962	0.00146563	0.019417	4.0917e-07	0.000752598	4.66271e-12	0.362485	0.767752	0.196542	0.137085	0.0561548	0.281744	0.111819	0.205322	0.701082	2.61155e-05	0.0412799	4.6143e-05	0.106565	1.90005e-08
S.E2FmotifCellCycleAssociatedAll	135	E2FmotifCellCycleAssociated-GS	Miller TW et al.	0.453565	0.402274	0.734041	0.711721	0.597508	0.723876	0.690206	0.701044	0.745264	0.571105	0.508438		6.66134e-15	3.89624e-09	6.95728e-06	2.16766e-09	2.36875e-09	4.83058e-11	4.20762e-09	1.01453e-06	6.09399e-06	8.12487e-05	1.15644e-06	6.79922e-06	0.07211	0.135366	0.00717692	0.346722	0.00625804	3.75035e-05	0.396915	0.000224764	0.0187619	0.297884	0	0.193398	0.551333	0.204351	0.000412644	0.215491	0.0696368	0.249784	0.425985	0.298592	0.000329496	0.00100927
S.E2Factivation-GS	135	E2Factivation-GS	Miller TW et al.	0.432152	0.322586	0.646927	0.752805	0.570886	0.712004	0.775363	0.801727	0.763774	0.634923	0.602927	0.60619		2.22045e-16	0.00108906	0	4.44089e-16	0	0	1.0254e-12	0	3.54032e-09	0.351325	0.972365	7.09097e-05	3.2149e-05	0.00225042	0.678024	0.00199297	7.23419e-06	0.584382	2.32148e-12	0.0244512	0.254658	3.05024e-08	9.14169e-05	0.590152	0.0733867	0.164497	0.0291126	0.516488	0.00210139	1.00145e-05	0.00180354	0.467421	7.23419e-06
S.Desmedt2008AURKAAll	135	AURKA-GS	Desmedt et al.	0.427472	0.319545	0.634933	0.740855	0.500107	0.654707	0.670661	0.790855	0.471876	0.667232	0.957033	0.479831	0.632504		0.00998181	3.55271e-15	3.86358e-14	0	0	8.88178e-16	9.50689e-09	3.19611e-12	1.62854e-08	1.8532e-05	7.40267e-06	2.48624e-06	0.086083	0.00714172	0.0658839	5.20222e-07	0.00486879	8.88178e-16	0.612935	0.87844	0.12253	0.00547693	0.0661874	0.135247	0.177367	0.0829046	0.734677	7.016e-08	0.000639564	1.12518e-07	0.136111	2.52487e-12
S.Ignatiadis2012GENE70NoPAGs	135	Gene70-GS.NoPAGs	van 't Veer et al.	0.425269	0.305102	0.440996	0.498542	0.87289	0.45878	0.466906	0.400302	0.520257	0.616657	0.175851	0.376066	0.278148	0.221052		7.16631e-11	6.53522e-11	1.23786e-05	0.000736406	8.52338e-08	0.677407	9.67851e-07	0.000205679	0.000275816	0.000911585	0.0140407	9.74491e-06	6.81784e-05	1.29963e-05	0.227973	0.000190254	0.000280851	3.25864e-07	0.000185491	0.00020133	0.000998618	0.00416443	8.99761e-06	9.7761e-06	0.000145291	0.000693817	0.000699607	0.00338033	0.00108906	3.2315e-05	0.490956
S.Creighton2010PI3KAll	135	PI3K-GS	Creighton2010	0.412542	0.290825	0.635738	0.787177	0.707009	0.675056	0.718891	0.768974	0.697293	0.807633	0.524061	0.486665	0.644971	0.610731	0.523666		0	0	0	0	0.000297985	0	3.90849e-05	0.00118221	4.38351e-08	1.01043e-07	0.000737208	0.000388534	0.000951149	0.13418	0.000695945	4.06342e-14	0.0051705	0.0855103	3.6884e-05	0.030796	0.908321	0.293578	0.00125727	0.547431	0.81622	0.616452	0.0100307	0.577369	0.00828331	1.41244e-06
S.Creighton2010PI3KNoPAGs	135	PI3K-GS.NoPAGs	Creighton2010	0.407953	0.297843	0.650351	0.790723	0.709531	0.681353	0.723017	0.765808	0.693084	0.796771	0.521534	0.48564	0.626578	0.592206	0.524607	0.993659		0	0	0	0.00056427	0	7.96337e-06	0.000303207	8.57653e-08	1.88286e-07	0.000659272	0.000210691	0.000856073	0.186028	0.000382053	6.25722e-13	0.00392555	0.0691015	3.88136e-05	0.0851888	0.854234	0.173266	0.00168923	0.336453	0.672438	0.821065	0.035174	0.785358	0.010102	2.17196e-06
S.Ignatiadis2012PTENAll	135	PTEN-GS	Saale at al.	0.392105	0.285786	0.608629	0.744548	0.619777	0.704039	0.726945	0.80692	0.727827	0.703418	0.713604	0.527674	0.758432	0.768663	0.366418	0.718516	0.698394		0	0	1.69815e-07	0	0.275599	0.988241	1.18235e-09	7.43255e-10	7.2125e-05	0.951782	5.50562e-05	0.00104105	0.999485	0	0.0107533	0.235751	0.00131821	0.00011069	0.744624	0.0782604	0.581256	0.0201909	0.435426	1.80172e-05	4.6024e-06	1.45898e-05	0.788621	6.18137e-07
S.Ignatiadis2012CIN70NoPAGs	135	CIN70-GS.NoPAGs	Carter et al.	0.378688	0.265483	0.622612	0.772237	0.572091	0.698834	0.735816	0.859906	0.651883	0.699293	0.707155	0.478924	0.723607	0.789913	0.28706	0.775432	0.757702	0.803098		2.84217e-14	5.16724e-07	1.73436e-10	0.00377062	0.0748725	2.98515e-06	4.85414e-07	0.199981	0.345191	0.202077	0.000104958	0.362128	0	0.830994	0.491807	0.00952664	6.45049e-06	0.249365	0.11394	0.333906	0.0705216	0.1239	4.88832e-05	2.68254e-07	4.36867e-05	0.790675	4.87519e-10
S.Ignatiadis2012AKTmTORAll	135	AKT/mTOR-GS	Majumder et al.	0.361882	0.249296	0.475705	0.596459	0.569086	0.490976	0.572827	0.61036	0.564969	0.652624	0.586255	0.406248	0.564267	0.622212	0.441176	0.722783	0.702966	0.729432	0.594708		0.00291489	0	0.00754333	0.0641357	1.4181e-09	6.48825e-09	3.48938e-05	0.0263216	2.2292e-05	0.00212573	0.0382448	0	0.0042748	0.093867	0.00128983	0.054933	0.121774	0.516815	0.0484517	0.664664	0.819188	0.170258	0.0296014	0.161434	0.0394675	0.00506536
S.E2FactivationNonCellCycleNoPAGs	135	E2Factivation-GS.NoPAGs	Miller TW et al.	0.324935	0.245716	0.382982	0.439255	0.247386	0.37488	0.428904	0.456058	0.405078	0.372476	0.46773	0.378241	0.75737	0.46914	0.0361282	0.306624	0.292962	0.431844	0.416159	0.254322		0.0269174	0.105236	0.319662	0.0629271	0.030036	0.0455037	0.971716	0.038277	0.000737529	0.969187	0.000478236	0.350073	0.460513	0.00331043	0.0195528	0.272871	0.163809	0.51025	0.161213	0.29293	0.000340036	0.00843152	0.000427266	0.351034	0.000433917
S.Ignatiadis2012AKTmTORNoPAGs	135	AKT/mTOR-GS.NoPAGs	Majumder et al.	0.312198	0.190693	0.383075	0.510311	0.497473	0.389835	0.474203	0.517584	0.46694	0.606751	0.51413	0.332548	0.480958	0.553922	0.406951	0.655312	0.633997	0.649752	0.514491	0.979636	0.190464		0.0253793	0.131314	1.04397e-07	3.86223e-07	0.000108332	0.0299768	7.30802e-05	0.00264306	0.0422149	5.32907e-15	0.0068686	0.112398	0.0041259	0.0536479	0.0826011	0.356392	0.082228	0.823337	0.874811	0.304566	0.0390891	0.297543	0.0406042	0.0217364
S.Ignatiadis2012IGF1All	135	IGF1-GS	Creighton et al.	0.30309	0.239843	0.515657	0.457326	0.382904	0.386631	0.362516	0.368052	0.133836	0.387143	0.522666	0.404287	0.080836	0.462506	0.314262	0.346186	0.373832	0.0945031	0.247717	0.229022	0.14004	0.192396		0	0.206094	0.355863	0.269057	0	0.233901	0.221617	0	0.706087	0.224088	0.274506	0.508552	1.87887e-09	0.91353	2.48821e-05	0.914109	2.05804e-06	0.0368769	0.0440112	2.67698e-08	0.0386163	0.518783	0.000720377
S.Ignatiadis2012IGF1NoPAGs	135	IGF1-GS.NoPAGs	Creighton et al.	0.260067	0.207432	0.453871	0.379366	0.335399	0.317174	0.286526	0.278907	0.0788802	0.323193	0.424313	0.376444	-0.00300947	0.359473	0.308234	0.276242	0.306261	-0.00128037	0.153822	0.159789	0.0862917	0.130526	0.989156		0.48659	0.783718	0.350174	0	0.311426	0.403688	0	0.17255	0.231265	0.260913	0.532197	1.55298e-12	0.728274	6.2919e-07	0.653353	2.1384e-08	0.0264214	0.0053526	3.0967e-11	0.0046773	0.283503	0.00936144
S.GDNFsignatureNoPAGs	135	GDNF-GS.NoPAGs	Andrea Morandi et al.	0.256213	0.10437	0.315013	0.388128	0.337874	0.305609	0.366145	0.36014	0.321403	0.395698	0.38325	0.155287	0.335133	0.375041	0.282236	0.449922	0.441094	0.493574	0.389699	0.491518	0.160511	0.43846	0.109511	0.0603869		0	4.35207e-14	0.0925927	1.55431e-14	0.16994	0.0741059	2.40701e-09	1.15045e-06	3.9995e-05	0.977559	0.642081	0.571543	0.489186	0.0940125	0.26625	0.0396827	0.691029	0.393749	0.702041	0.190214	0.416614
S.GDNFsignatureAll	135	GDNF-GS	Andrea Morandi et al.	0.254102	0.116177	0.309887	0.383719	0.293903	0.302805	0.368549	0.370408	0.307248	0.360692	0.406624	0.129183	0.349722	0.392567	0.210975	0.438899	0.430421	0.498764	0.417062	0.473764	0.186821	0.420339	0.08008	0.0238416	0.981324		1.01283e-11	0.279137	4.6847e-12	0.100157	0.2237	1.85504e-09	5.23918e-05	0.000878234	0.687552	0.158581	0.349026	0.137311	0.375348	0.0620007	0.130163	0.283263	0.0796246	0.29527	0.564223	0.521667
S.Ignatiadis2012Immune2STAT1NoPAGs	135	STAT1-GS.NoPAGs	Desmedt et al.	0.250731	0.159837	0.276632	0.300644	0.343479	0.242269	0.271539	0.199468	0.252566	0.390864	0.187655	0.230412	0.260794	0.148288	0.370461	0.287035	0.289528	0.334812	0.110994	0.348244	0.172442	0.327007	0.0957955	0.0810288	0.59125	0.543049		9.32761e-05	0	0.386133	0.000124866	0.000113384	0	0	0.00353613	0.00036131	4.42824e-08	0.00223713	0.0561843	0.00553853	0	0.0739857	0.000997136	0.0767158	0.100949	0.0853028
S.Creighton2012ObesityNoPAGs	135	obesity-GS.NoPAGs	Creighton et al.	0.247505	0.143074	0.329022	0.305561	0.304134	0.220086	0.202771	0.161916	-0.052234	0.406597	0.271184	0.0816092	-0.0360551	0.230549	0.335875	0.301027	0.313772	0.00525316	0.0818677	0.191201	0.00308019	0.186887	0.685702	0.693556	0.145335	0.0938129	0.329902		0.000108888	0.15574	0	0.530296	1.15857e-05	5.71656e-06	0.27016	7.73519e-11	0.000574447	5.03415e-06	0.702665	1.55122e-07	1.64682e-06	0.0045694	5.64559e-10	0.00327438	0.90167	0.0881114
S.STAT1-GS	135	STAT1-GS	Desmedt et al.	0.24719	0.158428	0.277188	0.300858	0.339118	0.240508	0.27153	0.201097	0.251263	0.387996	0.200985	0.234197	0.263779	0.158765	0.365589	0.281265	0.283665	0.339879	0.110482	0.356238	0.178544	0.334562	0.103136	0.0877672	0.599502	0.550361	0.998527	0.326908		0.456417	0.000138718	8.33722e-05	0	0	0.00402649	0.000346621	1.03005e-07	0.00251396	0.0683699	0.00642133	0	0.0912454	0.000993755	0.0938782	0.114802	0.0903955
S.Ignatiadis2012E2F3All	135	E2F3-GS	Bild et al.	0.239505	0.237228	0.344332	0.361882	0.242381	0.343786	0.342059	0.392162	0.310116	0.26532	0.419515	0.346937	0.375422	0.416062	0.104448	0.129573	0.114506	0.27919	0.327622	0.262199	0.287026	0.25679	0.105882	0.0724491	0.118803	0.142103	-0.0751829	-0.122854	-0.0646327		0.203222	0.113627	0.0926207	0.0222928	0.0273383	0.00964358	0.0413543	0.137371	0.819581	0.093465	0.0196985	0.0420288	0.00367133	0.0389963	0.861244	0.190559
S.Creighton2012ObesityAll	135	obesity-GS	Creighton et al.	0.238633	0.134061	0.330948	0.302805	0.285138	0.21773	0.195996	0.160336	-0.0717345	0.398083	0.286572	0.0734953	-0.0474929	0.240986	0.315842	0.288323	0.301385	5.60922e-05	0.0790459	0.178573	-0.00335577	0.17511	0.695137	0.701732	0.154224	0.105409	0.324232	0.996165	0.322159	-0.110204		0.504374	1.63902e-05	6.86113e-06	0.178389	9.06182e-11	0.00105158	7.56149e-06	0.873572	1.99361e-07	2.11461e-06	0.00469455	6.55373e-10	0.00331421	0.982083	0.106306
S.Ignatiadis2012PTENNoPAGs	135	PTEN-GS.NoPAGs	Saale at al.	0.233761	0.146851	0.342859	0.493966	0.45935	0.44901	0.471442	0.560955	0.529768	0.562048	0.550405	0.312452	0.556868	0.622339	0.307858	0.591825	0.568652	0.919899	0.654965	0.669037	0.296566	0.607911	-0.0327529	-0.118086	0.485455	0.488455	0.326119	-0.0544777	0.332055	0.136796	-0.0579504		0.0287316	0.360733	0.0390018	5.52889e-05	0.749326	0.0875336	0.782553	0.0185469	0.409665	3.0026e-07	2.89319e-06	2.35701e-07	0.333765	1.05719e-05
S.Inflammatory-GS	135	Inflammatory-GS	Dunbier et al.	0.219593	0.11594	0.267662	0.271783	0.351454	0.234772	0.229475	0.16416	0.242064	0.347615	0.0789874	0.202063	0.19361	0.0439274	0.422754	0.239377	0.246669	0.218889	0.0185397	0.244435	0.0810458	0.231631	0.105321	0.103717	0.404365	0.340801	0.893108	0.367543	0.887694	-0.145322	0.361604	0.188304		0	0.00764779	4.29889e-07	2.09137e-08	9.1301e-05	0.00935835	0.000140369	0	2.08261e-05	8.64761e-07	2.34368e-05	0.0275976	0.00726796
S.MacTh1-GS	135	MacTh1-GS	Iglesia MD et al.	0.19941	0.0877492	0.20259	0.188513	0.247127	0.156843	0.138274	0.0738074	0.13425	0.248717	0.0256512	0.0902497	0.0987172	-0.0132865	0.316355	0.148556	0.156936	0.102732	-0.0596673	0.144776	0.0640474	0.13726	0.0947176	0.0974345	0.345766	0.283085	0.815242	0.379285	0.807765	-0.196595	0.376295	0.0792752	0.956712		0.181465	4.12876e-08	3.19412e-07	0.000122865	0.0580028	8.64236e-05	0	7.38305e-06	4.72008e-08	8.45691e-06	0.117033	0.00175508
S.E2FmotifCellCycleAssociatedNoPAGs	135	E2FmotifCellCycleAssociated-GS.NoPAGs	Miller TW et al.	0.188364	0.153056	0.285514	0.343523	0.359658	0.304522	0.346171	0.316657	0.493927	0.362301	0.111843	0.646932	0.45459	0.133553	0.314696	0.347239	0.346313	0.273691	0.222398	0.274203	0.251078	0.245366	0.0573846	0.0542265	0.00244366	-0.0349283	0.249381	-0.0955762	0.246005	0.189952	-0.116511	0.17789	0.228636	0.115696		0.798603	0.0171653	0.0112474	0.00019312	0.052318	0.0146678	0.591705	0.672192	0.678971	3.71027e-05	0.00111903
S.Ignatiadis2012MAPKNoPAGs	135	MAPK-GS.NoPAGs	Creighton et al.	0.142365	0.133282	0.10257	-0.0520437	0.116476	-0.00427275	-0.0777339	-0.18724	-0.104536	-0.0344649	-0.128622	0.112628	-0.33029	-0.237826	0.280148	-0.185982	-0.148707	-0.326588	-0.37731	-0.165594	-0.200766	-0.166467	0.488308	0.560531	-0.0403619	-0.122022	0.30257	0.522884	0.303448	-0.222047	0.521256	-0.339801	0.418808	0.450697	-0.0221637		0.0054444	3.33067e-15	0.00590117	0	1.86415e-08	4.21885e-14	0	6.21725e-14	0.00223669	0.000505885
S.Bcell-GS	135	Bcell-GS	Iglesia MD et al.	0.141037	0.144053	0.0579261	0.0332114	0.14682	0.0509706	0.0427519	-0.0450249	0.00952102	0.158185	-0.164779	0.0517218	0.0467662	-0.158589	0.245122	0.0100039	0.0159594	-0.0282924	-0.0998195	-0.133821	0.0950395	-0.149941	0.00943323	0.0301751	-0.049122	-0.0812213	0.44979	0.292569	0.43864	-0.175837	0.278958	-0.0277534	0.459375	0.423037	0.204834	0.237987		0.00370323	0.745156	0.00153573	0	0.324615	0.00992138	0.341098	0.849522	0.707883
S.Ignatiadis2012RASAll	135	RAS-GS	Bild et al.	0.136215	0.124956	0.0811092	0.0368013	0.204712	0.0162228	-0.00609697	-0.0723149	0.0180373	0.13863	-0.093308	0.109931	-0.154604	-0.129222	0.371798	0.0910545	0.117891	-0.152083	-0.136679	0.0562726	-0.12052	0.0799922	0.354297	0.413299	-0.0600283	-0.128548	0.26094	0.381351	0.258043	-0.128529	0.37469	-0.147615	0.330314	0.324549	0.217574	0.611501	0.248186		3.04109e-06	0	0.000162498	1.78304e-07	2.22045e-15	3.35545e-07	7.28657e-07	0.239936
S.VerhaeghCR2014TableS1WntTarget34GenesNoPAGs	135	WntTarget34-GS.NoPAGs	VerhaeghCR2014TableS1	0.132971	0.0654148	0.146537	0.173037	0.304526	0.167769	0.167106	0.138704	0.378836	0.237362	-0.137479	0.299741	0.120325	-0.116784	0.370408	0.274802	0.267789	0.0478881	0.0837967	0.170183	-0.0571554	0.150122	0.00936982	0.0390011	0.144713	0.0768998	0.16476	0.0331529	0.157346	-0.0198127	0.013823	-0.0239733	0.22291	0.163574	0.31554	0.235801	0.0282314	0.389406		2.45553e-05	0.837746	2.85941e-08	0.00824768	5.22962e-08	0	0.0548895
S.Ignatiadis2012RASNoPAGs	135	RAS-GS.NoPAGs	Bild et al.	0.131665	0.14053	0.112267	0.0388986	0.172076	0.0372354	-0.00901375	-0.0756268	-0.0150717	0.114423	-0.109697	0.107292	-0.187865	-0.149795	0.321242	0.0522291	0.0833577	-0.199751	-0.156151	-0.0376451	-0.121261	-0.0193932	0.395503	0.459095	-0.0963565	-0.161072	0.237523	0.433085	0.233489	-0.144952	0.429631	-0.202424	0.321925	0.331368	0.167389	0.659848	0.270071	0.974973	0.354531		4.08922e-05	2.87258e-08	0	5.13096e-08	1.83722e-05	0.279652
S.Tcell-GS	135	Tcell-GS	Iglesia MD et al.	0.124451	0.128848	0.177353	0.132738	0.202702	0.120139	0.103088	0.0222954	0.0398742	0.214296	0.0333382	0.156638	0.0563165	-0.0294362	0.288391	0.0201883	0.0367184	0.0676788	-0.13307	0.0198566	0.0911765	0.0136865	0.179836	0.191077	0.177285	0.130914	0.807755	0.39893	0.805858	-0.200532	0.395083	0.0715345	0.841796	0.780729	0.209653	0.460818	0.651834	0.319013	0.0177885	0.345361		0.00423851	4.80217e-08	0.00412897	0.991354	0.258808
S.Ignatiadis2012Stroma2PLAUNoPAGs	135	Stroma.2.PLAU-GS.NoPAGs	Desmedt et al.	0.114651	0.0406891	0.095776	-0.00492147	0.114589	0.00459955	-0.036533	-0.135148	0.073905	-0.0246561	-0.353439	0.0997317	-0.262482	-0.443762	0.288206	-0.0434933	-0.0196469	-0.359963	-0.342084	-0.118715	-0.303853	-0.0890157	0.173632	0.238445	-0.0345186	-0.0930153	0.154287	0.242674	0.145932	-0.175266	0.241957	-0.42391	0.357433	0.375085	0.0465711	0.591518	0.0854161	0.431173	0.455414	0.455356	0.244659		6.66134e-16	0	4.28117e-09	2.88836e-12
S.Ignatiadis2012MAPKAll	135	MAPK-GS	Creighton et al.	0.113464	0.107235	0.0600283	-0.0977417	0.0742757	-0.0524095	-0.127241	-0.238991	-0.143542	-0.0785143	-0.1759	0.0690762	-0.370003	-0.290201	0.250541	-0.22091	-0.181465	-0.3828	-0.425495	-0.187309	-0.225885	-0.177812	0.456253	0.532129	-0.0739879	-0.1514	0.280182	0.501798	0.28026	-0.24841	0.500156	-0.390191	0.408624	0.448961	-0.0367476	0.991215	0.221227	0.614467	0.22651	0.659272	0.448737	0.623934		8.88178e-16	0.00224288	0.000101555
S.Ignatiadis2012Stroma2PLAUAll	135	Stroma.2.PLAU-GS	Desmedt et al.	0.108709	0.0313475	0.0914691	-0.00719442	0.104063	-0.00375085	-0.0430982	-0.137718	0.0607355	-0.0264462	-0.343147	0.090118	-0.266208	-0.43745	0.278148	-0.0483806	-0.0236562	-0.363609	-0.344152	-0.121198	-0.298995	-0.0903131	0.178236	0.242055	-0.033226	-0.0907375	0.152868	0.251359	0.144771	-0.177895	0.251049	-0.427305	0.355356	0.372832	0.0359428	0.588318	0.0825627	0.422339	0.447625	0.447873	0.245347	0.998147	0.621466		8.04844e-09	2.98916e-12
S.VerhaeghCR2014TableS1WntTarget34GenesAll	135	WntTarget34-GS	VerhaeghCR2014TableS1	0.105455	0.0239162	0.0992635	0.1245	0.257024	0.0990391	0.102088	0.085377	0.31313	0.205546	-0.139513	0.304517	0.063067	-0.128939	0.349629	0.226388	0.220705	-0.023288	0.0230563	0.177475	-0.0808848	0.17648	0.0560092	0.0929691	0.113433	0.0500585	0.141776	0.0107331	0.136357	0.0151839	-0.00195103	-0.0838211	0.18964	0.135533	0.347132	0.260945	-0.0164813	0.41115	0.951712	0.359623	0.000941372	0.478719	0.260877	0.471164		0.0156754
S.Ignatiadis2012MYCNoPAGs	135	MYC-GS.NoPAGs	Bild et al.	0.103239	0.127964	0.257082	0.362813	0.251395	0.308063	0.307838	0.397488	0.206024	0.435928	0.460579	0.279904	0.375422	0.556097	0.0597844	0.401268	0.394669	0.413558	0.503405	0.239928	0.298664	0.197405	0.287552	0.2229	-0.0704809	-0.0556238	-0.148654	0.147349	-0.146313	0.113345	0.139616	0.369091	-0.23006	-0.266867	0.277519	-0.295347	0.0325432	-0.101824	-0.165623	-0.0937128	-0.0978636	-0.554858	-0.328261	-0.554541	-0.207629
S.Ignatiadis2012E2F3NoPAGs	135	E2F3-GS.NoPAGs	Bild et al.	0.0932723	0.0799759	0.11174	0.115184	0.0722759	0.0801629	0.0699395	0.106419	0.0256853	0.115642	0.187767	0.117228	0.117203	0.189572	0.0613647	-0.0592381	-0.0702371	0.00738465	0.0524437	0.115906	0.147493	0.16114	0.0510292	0.0430178	0.00924788	0.0187982	-0.0817189	-0.101334	-0.0728075	0.884816	-0.0850795	-0.0869427	-0.120774	-0.136806	0.0924056	-0.118715	-0.149171	-0.0259536	-0.0473564	-0.0492391	-0.139791	-0.0453517	-0.117632	-0.045537	0.0205638	-0.0535899
S.Desmedt2008VEGFAll	135	VEGF-GS	Desmedt et al.	0.0912189	0.0160785	0.132041	0.155056	0.0426349	0.099466	0.125207	0.202907	0.0554776	0.168359	0.409919	0.213489	0.0952567	0.404359	-0.0260146	0.0856161	0.0809727	0.130232	0.223513	0.241606	0.173127	0.220223	0.374193	0.35103	0.0325139	0.0282631	-0.285321	0.0403888	-0.266457	0.282614	0.0548654	0.0860137	-0.349118	-0.39984	-0.0284802	-0.0524852	-0.353017	-0.109663	0.0759878	-0.110572	-0.341104	-0.107616	-0.0714614	-0.0975833	0.130597	0.165082
S.Desmedt2008VEGFNoPAGs	135	VEGF-GS.NoPAGs	Desmedt et al.	0.0912189	0.0160785	0.132041	0.155056	0.0426349	0.099466	0.125207	0.202907	0.0554776	0.168359	0.409919	0.213489	0.0952567	0.404359	-0.0260146	0.0856161	0.0809727	0.130232	0.223513	0.241606	0.173127	0.220223	0.374193	0.35103	0.0325139	0.0282631	-0.285321	0.0403888	-0.266457	0.282614	0.0548654	0.0860137	-0.349118	-0.39984	-0.0284802	-0.0524852	-0.353017	-0.109663	0.0759878	-0.110572	-0.341104	-0.107616	-0.0714614	-0.0975833	0.130597	0.165082
S.FarmerP2009Stroma1NoPAGs	135	Stroma.1-GS.NoPAGs	Farmer at al.	0.0872298	-0.0132469	0.0133889	-0.0459028	0.0752317	-0.0299581	-0.0559555	-0.146103	0.123129	-0.0619647	-0.450146	0.018886	-0.220252	-0.511901	0.242118	-0.00293142	0.0108721	-0.287777	-0.297947	-0.115925	-0.319676	-0.0964394	-0.0754853	-0.0190665	0.0293923	-0.02032	0.132426	0.0833603	0.120359	-0.24601	0.0740855	-0.326524	0.304839	0.314199	0.0389621	0.363374	0.0549654	0.247727	0.509223	0.255999	0.139972	0.914389	0.394396	0.913901	0.501317	-0.598449
S.Desmedt2008CASP3All	135	CASP3-GS	Desmedt et al.	0.0861629	-0.00863707	0.0901863	0.270383	0.29861	0.221456	0.281085	0.3207	0.43746	0.359575	0.0840357	0.0810165	0.50717	0.182348	0.212935	0.46354	0.448507	0.530524	0.457141	0.32053	0.256073	0.285075	-0.377041	-0.422008	0.242732	0.239001	0.166213	-0.220937	0.156516	-0.00323383	-0.249229	0.571349	0.0948883	0.0159204	0.296225	-0.448444	0.112828	-0.154575	0.122671	-0.201234	-0.0548239	-0.307272	-0.469354	-0.311633	0.0143937	0.207424
S.Ignatiadis2012Immune1All	135	Immune.1-GS	Teschendorff at al.	0.0856121	0.10921	0.0412301	-0.0186079	0.0162765	-0.00474588	-0.0227002	-0.0967857	-0.108897	0.041791	-0.00788704	0.0878256	-0.0481758	-0.0626914	0.0593893	-0.191718	-0.182211	-0.107458	-0.192596	-0.177983	0.136762	-0.172442	0.138616	0.155746	-0.0117354	-0.0232709	0.466291	0.291721	0.465789	-0.0333821	0.289552	-0.0970539	0.390908	0.361594	0.16633	0.302341	0.620764	0.228826	-0.140299	0.275646	0.66015	-0.00318993	0.284236	-0.00566774	-0.141606	-0.0404985
S.Ignatiadis2012Immune1NoPAGs	135	Immune.1-GS.NoPAGs	Teschendorff at al.	0.0856121	0.10921	0.0412301	-0.0186079	0.0162765	-0.00474588	-0.0227002	-0.0967857	-0.108897	0.041791	-0.00788704	0.0878256	-0.0481758	-0.0626914	0.0593893	-0.191718	-0.182211	-0.107458	-0.192596	-0.177983	0.136762	-0.172442	0.138616	0.155746	-0.0117354	-0.0232709	0.466291	0.291721	0.465789	-0.0333821	0.289552	-0.0970539	0.390908	0.361594	0.16633	0.302341	0.620764	0.228826	-0.140299	0.275646	0.66015	-0.00318993	0.284236	-0.00566774	-0.141606	-0.0404985
S.FarmerP2009Stroma1All	135	Stroma.1-GS	Farmer at al.	0.0735239	-0.0243091	8.77963e-05	-0.056097	0.0680178	-0.0407277	-0.067969	-0.157794	0.115462	-0.0662228	-0.468179	0.0126768	-0.223286	-0.527075	0.237343	-0.00848698	0.00546288	-0.295318	-0.305039	-0.128548	-0.32033	-0.107541	-0.0919227	-0.0346479	0.0166472	-0.0335723	0.128036	0.0750757	0.115457	-0.258814	0.0648034	-0.330777	0.299171	0.308511	0.0489513	0.350068	0.0702224	0.244576	0.504419	0.251868	0.141425	0.906424	0.382031	0.905287	0.497532	-0.591991
S.Ignatiadis2012MYCAll	135	MYC-GS	Bild et al.	0.0707953	0.097565	0.241596	0.341108	0.211955	0.300439	0.292698	0.385645	0.163169	0.396303	0.458346	0.216784	0.332172	0.55579	0.00857965	0.381099	0.373407	0.399671	0.508648	0.19741	0.272681	0.148551	0.278422	0.213733	-0.0738562	-0.0542679	-0.17747	0.159268	-0.176505	0.0650083	0.154995	0.36553	-0.259253	-0.281763	0.196854	-0.30556	0.0170861	-0.129836	-0.198995	-0.110497	-0.121515	-0.584284	-0.340118	-0.583207	-0.254283	0.982007
S.Ignatiadis2012BetaCateninNoPAGs	135	BetaCatenin-GS.NoPAGs	Bild et al.	0.0409319	0.0537564	0.0883085	0.0563262	-0.00906741	0.0696274	0.00995025	0.03984	-0.189645	0.0386304	0.221954	-0.0597161	-0.026295	0.212009	-0.110692	0.015418	0.0232563	-0.0123866	0.0515462	-0.0723881	0.109545	-0.0918886	0.322769	0.309746	-0.0952736	-0.0805287	-0.106526	0.374027	-0.10739	0.0316067	0.380573	0.0298946	-0.180017	-0.14204	-0.170886	0.100907	0.0765194	0.0367476	-0.243825	0.102088	-0.0175544	-0.309131	0.0898937	-0.298829	-0.262921	0.345732
S.Desmedt2008ERBB2All	135	ERBB2-GS	Desmedt et al.	0.0293787	0.123873	0.0902205	0.0502975	-0.0151888	0.0314262	0.00576529	0.0250902	-0.111121	0.0128817	0.289752	0.110892	-0.052512	0.238304	-0.104707	-0.135792	-0.133328	-0.0462346	0.0294654	0.0615159	0.107911	0.0749488	0.365837	0.366882	-0.210906	-0.189338	-0.21513	0.175227	-0.207194	0.188504	0.182694	-0.0853478	-0.304546	-0.303029	-0.114916	0.0888694	-0.138879	0.0410838	-0.220013	0.0571066	-0.100761	-0.0958248	0.0992684	-0.0961516	-0.165111	0.212257
S.Desmedt2008CASP3NoPAGs	135	CASP3-GS.NoPAGs	Desmedt et al.	0.0276226	-0.0380607	0.0513121	0.216559	0.22071	0.171671	0.235699	0.262409	0.385684	0.283133	0.0293581	0.0573944	0.466291	0.123895	0.139635	0.401434	0.390055	0.460224	0.402073	0.249068	0.228285	0.212565	-0.393327	-0.431912	0.20995	0.213399	0.140274	-0.253819	0.131499	-0.0465662	-0.281499	0.504746	0.075656	-0.000185348	0.274163	-0.447888	0.101766	-0.187938	0.0853429	-0.22511	-0.0534582	-0.299859	-0.463882	-0.304946	-0.0240806	0.205458
S.Desmedt2008ERBB2NoPAGs	135	ERBB2-GS.NoPAGs	Desmedt et al.	0.0237831	0.123602	0.0801288	0.0300215	-0.0207151	0.0197298	-0.0145108	0.0021315	-0.116369	-0.00974539	0.255385	0.110106	-0.0855331	0.202258	-0.0954004	-0.162857	-0.158155	-0.0766512	-1.46327e-05	0.0302019	0.0799239	0.0459175	0.367481	0.375542	-0.238728	-0.219813	-0.231202	0.169347	-0.223305	0.178392	0.176383	-0.112779	-0.306712	-0.3048	-0.126832	0.131529	-0.144181	0.0756804	-0.21353	0.0980685	-0.102814	-0.050517	0.141796	-0.0517657	-0.162716	0.174437
S.Ignatiadis2012SRCAll	135	SRC-GS	Bild et al.	0.0170198	0.0730595	0.0123793	0.00246805	0.0216906	-0.0005219	-0.00357038	-0.00560921	-0.261687	0.127485	0.180558	-0.112272	-0.0279485	0.202858	0.0193786	-0.0789777	-0.081197	-0.0371062	-0.00349722	-0.0463662	0.115994	-0.0480002	0.272837	0.260302	-0.128987	-0.151517	0.131738	0.455134	0.132153	-0.124866	0.453024	-0.0262755	0.0689738	0.104302	-0.130504	0.163628	0.301561	0.145469	-0.233899	0.178583	0.248112	-0.375568	0.130368	-0.372734	-0.251151	0.362994
S.Ignatiadis2012SRCNoPAGs	135	SRC-GS.NoPAGs	Bild et al.	0.00181591	0.0702041	-0.0024583	-0.0161545	0.00815042	-0.00836016	-0.0155887	-0.0157546	-0.266598	0.0996391	0.162389	-0.116881	-0.04283	0.185996	0.00666276	-0.107653	-0.109911	-0.0504195	-0.0157936	-0.0785923	0.0981368	-0.0802605	0.24703	0.235865	-0.154492	-0.176168	0.111296	0.416662	0.111135	-0.118227	0.414218	-0.03745	0.0551263	0.0928251	-0.132207	0.16096	0.295732	0.141264	-0.235518	0.175554	0.239699	-0.375817	0.127783	-0.372627	-0.253834	0.347376
S.Ignatiadis2012BetaCateninAll	135	BetaCatenin-GS	Bild et al.	-0.00588677	0.0138617	0.0521242	0.00158521	-0.0784363	0.00977711	-0.0457444	-0.0169715	-0.269264	-0.0329602	0.206095	-0.0879208	-0.11493	0.181497	-0.163653	-0.0542289	-0.0461565	-0.0912425	0.00308263	-0.112148	0.0578408	-0.121586	0.370186	0.365665	-0.0978345	-0.0832456	-0.119754	0.392087	-0.119627	0.0190982	0.4052	-0.0514316	-0.191369	-0.144569	-0.238336	0.151951	0.0268413	0.0683715	-0.256248	0.136914	-0.0307751	-0.258182	0.144932	-0.245318	-0.265999	0.277544
S.Ignatiadis2012PIK3CANoPAGs	135	PIK3CA-GA.NoPAGs	Loi et al.	-0.1575	-0.0342976	-0.19842	-0.250854	-0.272895	-0.2024	-0.218159	-0.258467	-0.13206	-0.310116	-0.138416	-0.194815	-0.167623	-0.251966	-0.237245	-0.267759	-0.248571	-0.093869	-0.274217	-0.0158619	-0.116764	0.0111257	-0.17989	-0.158251	-0.0996098	-0.0466296	0.0813872	-0.0676935	0.0860258	-0.172193	-0.0655448	-0.0138279	0.0730417	0.0790167	-0.160306	0.0891913	-0.0127549	-0.0817091	-0.203327	-0.0625841	0.129153	0.112472	0.121881	0.113789	-0.216769	-0.220549
S.Ignatiadis2012PIK3CAAll	135	PIK3CA-GS	Loi et al.	-0.184068	-0.0544169	-0.226022	-0.279831	-0.296664	-0.232738	-0.249854	-0.285338	-0.13945	-0.337118	-0.17471	-0.195122	-0.198829	-0.287231	-0.252414	-0.282221	-0.262721	-0.119342	-0.298356	-0.0358355	-0.145649	-0.00683836	-0.191562	-0.164996	-0.12608	-0.0736514	0.0358745	-0.105902	0.0402839	-0.173022	-0.103946	-0.0316359	0.0335772	0.0398351	-0.149605	0.0864403	-0.0380938	-0.0818749	-0.178895	-0.0654278	0.085855	0.128383	0.118901	0.129251	-0.18803	-0.238577
S.ERGs-GS	135	ERG-GS	Dunbier et al.	-0.209352	-0.0845586	-0.133158	-0.12011	-0.349883	-0.135328	-0.104575	-0.0398059	-0.164745	-0.242786	0.0782899	-0.165662	0.00248268	0.0451273	-0.443576	-0.114004	-0.101707	-0.00823091	0.0602527	-0.0444493	0.0214125	-0.0195883	-0.246912	-0.265799	0.0275095	0.136572	-0.163599	-0.333824	-0.158785	0.127636	-0.310438	0.00740416	-0.238435	-0.205897	-0.132777	-0.423047	-0.262223	-0.216062	-0.363013	-0.211145	-0.24522	-0.271886	-0.378695	-0.266013	-0.329114	-0.0118037
S.ERGNoPAGs	135	ERG-GS.NoPAGs	Dunbier et al.	-0.240534	-0.115154	-0.162487	-0.13824	-0.362374	-0.159506	-0.128426	-0.0569749	-0.170666	-0.243884	0.0565896	-0.166052	-0.00414106	0.033265	-0.444761	-0.109321	-0.0990879	3.41431e-05	0.0535216	-0.0425763	0.0127695	-0.0221344	-0.264969	-0.280232	0.0319091	0.122773	-0.141459	-0.319786	-0.135943	0.0842308	-0.299224	0.0256658	-0.212877	-0.180207	-0.108526	-0.406385	-0.248868	-0.219632	-0.346064	-0.212979	-0.227349	-0.276656	-0.364525	-0.270539	-0.323095	0.00812604
S.VerhaeghCR2014TableS2ERTarget27GenesAll	135	ERTarget27-GS	VerhaeghCR2014TableS2	-0.24923	-0.260098	-0.152678	-0.0650815	-0.188206	-0.175451	-0.137216	-0.0575993	-0.131509	-0.00999415	0.0643059	-0.0741586	-0.0313725	0.077968	-0.215023	-0.00366793	-0.0190957	-0.0333383	-0.0113989	0.147615	-0.0498	0.20598	-0.195122	-0.211331	0.137391	0.180719	-0.0738367	-0.222569	-0.066496	0.244396	-0.203395	-0.00452639	-0.139445	-0.129943	0.085816	-0.422403	-0.363052	-0.170861	-0.111223	-0.227636	-0.236231	-0.12651	-0.381158	-0.1225	0.0333333	-0.00718954
S.Desmedt2008ESR1NoPAGs	135	ESR1.2-GS.NoPAGs	Desmedt et al.	-0.267354	-0.236368	-0.281392	-0.178373	-0.37908	-0.235494	-0.179265	-0.0484977	-0.222305	-0.18527	0.211384	-0.257038	0.0162326	0.261501	-0.474993	-0.107609	-0.13246	0.148683	0.137445	0.114901	0.0549946	0.1508	-0.313721	-0.371884	0.0892888	0.152044	-0.296849	-0.487143	-0.282333	0.207955	-0.464111	0.231626	-0.422656	-0.410472	-0.214399	-0.691713	-0.478885	-0.489182	-0.407394	-0.548683	-0.451458	-0.562077	-0.676076	-0.55676	-0.348976	0.135026
S.Desmedt2008ESR1All	135	ESR1.2-GS	Desmedt et al.	-0.268978	-0.23798	-0.286826	-0.190972	-0.393884	-0.243201	-0.190094	-0.0601307	-0.240128	-0.202688	0.209921	-0.263833	0.00173642	0.255068	-0.487123	-0.130685	-0.154575	0.132575	0.121973	0.0951371	0.0498488	0.131904	-0.308692	-0.365636	0.0791337	0.143415	-0.305317	-0.486331	-0.290669	0.21255	-0.462082	0.214696	-0.430353	-0.415911	-0.228978	-0.679095	-0.477114	-0.485806	-0.415716	-0.543147	-0.449073	-0.561184	-0.663516	-0.555399	-0.355497	0.131875
S.VerhaeghCR2014TableS2ERTarget27GenesNoPAGs	135	ERTarget27-GS.NoPAGs	VerhaeghCR2014TableS2	-0.269866	-0.273138	-0.173905	-0.0868501	-0.226563	-0.191669	-0.156975	-0.0687152	-0.148293	-0.0484002	0.0630231	-0.0849722	-0.0415813	0.0764901	-0.267481	-0.0302946	-0.0468588	-0.0405156	-0.00768705	0.106673	-0.0459565	0.162345	-0.208702	-0.226461	0.112233	0.161604	-0.130826	-0.258863	-0.122866	0.244971	-0.238938	-0.00644815	-0.210355	-0.197278	0.071393	-0.466184	-0.38706	-0.201907	-0.13883	-0.253307	-0.280802	-0.164243	-0.425871	-0.159014	0.000273144	0.0211101
S.AlanMackay2007ESR1NoPAGs	135	ESR1.1-GS.NoPAGs	Mackay et al.	-0.282231	-0.225851	-0.278826	-0.18285	-0.361813	-0.206975	-0.151717	-0.0260121	-0.187845	-0.222769	0.1721	-0.269642	0.0391767	0.22728	-0.486728	-0.0941567	-0.116086	0.157841	0.178948	0.083865	0.0455029	0.115438	-0.356951	-0.415516	0.021554	0.100707	-0.410311	-0.535814	-0.399893	0.206116	-0.515916	0.227529	-0.552273	-0.532841	-0.224212	-0.74464	-0.50876	-0.517969	-0.408955	-0.574685	-0.577578	-0.643523	-0.734397	-0.641084	-0.363135	0.180865
S.AlanMackay2007ESR1All	135	ESR1.1-GS	Mackay et al.	-0.284837	-0.229143	-0.287645	-0.18923	-0.367311	-0.215125	-0.159614	-0.031592	-0.193127	-0.225432	0.172476	-0.276953	0.0380207	0.227739	-0.489367	-0.0956931	-0.117789	0.156578	0.176197	0.0850112	0.0452395	0.116296	-0.359389	-0.418679	0.0274168	0.105517	-0.402809	-0.53381	-0.391733	0.197376	-0.513838	0.228939	-0.543537	-0.525529	-0.228797	-0.741689	-0.50755	-0.525929	-0.41315	-0.583543	-0.57031	-0.645279	-0.731255	-0.642376	-0.367096	0.177802
S.SETNoPAGs	135	SET-GS.NoPAGs	Symmans et al	-0.295874	-0.251346	-0.288138	-0.178661	-0.353961	-0.21513	-0.157375	-0.0474295	-0.16257	-0.20537	0.129183	-0.269964	0.0436104	0.182065	-0.459121	-0.0974588	-0.11952	0.168467	0.13488	0.0950298	0.0339967	0.129319	-0.432446	-0.485134	0.0457029	0.120496	-0.347054	-0.571199	-0.335616	0.196908	-0.554195	0.254048	-0.480246	-0.474515	-0.178583	-0.768476	-0.458419	-0.521661	-0.399268	-0.580163	-0.502712	-0.570076	-0.748615	-0.565296	-0.351424	0.129539
S.SETAll	135	SET-GS	Symmans et al	-0.297797	-0.251583	-0.286918	-0.181304	-0.36276	-0.215725	-0.158853	-0.0484441	-0.172871	-0.21434	0.131192	-0.268101	0.0389182	0.18127	-0.469388	-0.105531	-0.126851	0.161202	0.132714	0.0884402	0.0335284	0.123651	-0.426666	-0.479564	0.0466833	0.123407	-0.34682	-0.573059	-0.335289	0.203312	-0.555058	0.244947	-0.480119	-0.47392	-0.182933	-0.765784	-0.464613	-0.5205	-0.401668	-0.578022	-0.501249	-0.570076	-0.746025	-0.565038	-0.353902	0.122042
S.TP53-GS	135	TP53-GS	Coutant C et al.	-0.543961	-0.465541	-0.939606	-0.897171	-0.804575	-0.928768	-0.881397	-0.834782	-0.717023	-0.702356	-0.616369	-0.690684	-0.578412	-0.588869	-0.522081	-0.606599	-0.618705	-0.597608	-0.578563	-0.448556	-0.312331	-0.355946	-0.482758	-0.431268	-0.260896	-0.241001	-0.297147	-0.360638	-0.295347	-0.271515	-0.356199	-0.371266	-0.306507	-0.251761	-0.267325	-0.183163	-0.105058	-0.138123	-0.158258	-0.169042	-0.222247	-0.106619	-0.136089	-0.0993171	-0.107087	-0.269237
(b) HER2+ tumours, n=22
Original Name Used	Sample Size	Module Name	Reference	Surgery.Ki67	Change.Ki67	DiLeoRBloss-GS	GGI	Gene70	JClinInvest2007RBloss	E2F4activation-GS	CIN70	PAGs	GGI.NoPAGs	removedPAGs	E2FmotifCellCycleAssociated	E2F4activation-GS	AURKA	Gene70.NoPAGs	PI3K-GS	PI3K-GS.NoPAGs	PTEN	CIN70.NoPAGs	AKT/mTOR	E2F4activation-GS.NoPAGs	AKT/mTOR.NoPAGs	IGF1	IGF1.NoPAGs	GDNF-GS.NoPAGs	GDNF-GS	Immune.2.STAT1.NoPAGs	obesity.NoPAGs	Immune.2.STAT1	E2F3	obesity	PTEN.NoPAGs	Inflammatory-GS	MacTh1-GS	E2FmotifCellCycleAssociated.NoPAGs	MAPK.NoPAGs	Bcell-GS	RAS	WntTarget34-GS.NoPAGs	RAS.NoPAGs	Tcell-GS	Stroma.2.PLAU.NoPAGs	MAPK	Stroma.2.PLAU	WntTarget34-GS	MYC.NoPAGs
Surgery.Ki67	22	Surgery.Ki67			0.0494675	0.000423494	0.00043665	0.000362701	0.00103243	0.00996942	0.00438043	0.00497747	0.00216216	0.000661187	0.000661187	0.0956463	0.00637601	0.000374219	0.0616172	0.0478788	0.00401661	0.0393749	0.00637601	0.200198	0.00530051	0.00232333	0.00243632	0.020749	0.0393749	0.277415	0.00438043	0.27973	0.0762927	0.0058776	0.138959	0.282058	0.298688	0.0224951	0.11207	0.326013	0.0302319	0.305996	0.0361145	0.930438	0.0156094	0.0850544	0.0255319	0.147851	0.0717284
Change.Ki67	21	Change.Ki67		0.433766		0.416951	0.460943	0.416951	0.342048	0.68684	0.464423	0.27829	0.72441	0.555595	0.609905	0.529283	0.79268	0.514514	0.48202	0.416951	0.823046	0.699289	0.485579	0.467916	0.496334	0.690981	0.617837	0.165288	0.135997	0.973258	0.536741	0.995542	0.0450783	0.548018	0.471422	0.433595	0.809999	0.356958	0.548018	0.507204	0.200768	0.0429999	0.165288	0.211464	0.125078	0.474942	0.134397	0.178529	0.911015
S.DiLeoRBloss-GS	22	DiLeoRBloss-GS	Luca Malorni et al.	0.686053	0.187013		0	5.20731e-07	1.67981e-11	1.96826e-07	3.86269e-11	0.000110538	1.62456e-09	6.66134e-16	5.05264e-09	0.00121139	6.04036e-10	0.00677239	0.000123347	0.000118941	4.84984e-07	4.50604e-05	7.81944e-06	0.0255319	1.48736e-05	2.76326e-06	1.55958e-05	0.056989	0.0762927	0.832029	0.000110538	0.812589	0.0251354	0.000194882	0.000571725	0.824241	0.906677	0.0478788	0.126344	0.0540549	0.02933	0.114573	0.0492016	0.474341	0.452604	0.109606	0.431398	0.0434651	0.00216216
S.Ignatiadis2012GGIAll	22	GGI-GS	Sotiriou et al.	0.684924	0.17013	0.985319		2.57016e-08	1.07248e-12	2.7367e-09	4.31877e-13	8.231e-06	5.70848e-11	8.54627e-12	1.24692e-08	0.000290282	1.2375e-09	0.00237926	6.69114e-06	6.69114e-06	2.10247e-08	7.42607e-06	1.81785e-07	0.0197548	3.90416e-07	2.469e-05	0.000127893	0.02634	0.0361145	0.886933	0.000900998	0.863327	0.0204133	0.00134481	0.000158344	0.950285	0.724693	0.0350761	0.205851	0.0393749	0.0791342	0.0923716	0.122328	0.365603	0.3878	0.180368	0.390627	0.0440754	0.0016494
S.Ignatiadis2012GENE70All	22	Gene70-GS	van 't Veer et al.	0.6917	0.187013	0.850932	0.891587		1.31305e-07	2.83702e-08	8.43356e-07	5.50462e-08	2.68626e-07	2.25696e-05	5.022e-08	4.89259e-05	6.7429e-05	3.36825e-07	6.7429e-05	5.30774e-05	8.02605e-09	0.000538964	4.16808e-08	0.00942322	8.59194e-08	0.0048735	0.00808578	0.00237926	0.00447556	0.320937	0.0271683	0.305996	0.0388161	0.037717	1.55958e-05	0.468077	0.930438	0.000523196	0.354786	0.11584	0.107182	0.055507	0.166821	0.661749	0.180368	0.296276	0.22749	0.0133392	0.0267516
S.JClinInvest2007RBloss	22	JClinInvest2007RBloss-GS	Bosco et al.	0.651045	0.218182	0.949181	0.961604	0.871259		5.05264e-09	9.32587e-15	1.02872e-06	3.79166e-08	1.38762e-08	3.10396e-09	5.30774e-05	3.44578e-08	0.0056408	1.7133e-05	1.96876e-05	7.20932e-08	1.33146e-06	1.96826e-07	0.0187993	1.02872e-06	0.00100491	0.00261446	0.0410892	0.0533399	0.835929	0.00650594	0.843739	0.00477135	0.00873344	0.000329958	0.820353	0.522641	0.0103478	0.407828	0.0153426	0.0600437	0.0135773	0.090235	0.18387	0.486995	0.333717	0.471204	0.00663806	0.00336441
S.E2F4activation-GS	22	E2F4activation-GS	Angel L. Guerrero-Zotano et al.	0.536985	0.0935065	0.865613	0.914173	0.890457	0.908526		1.41929e-09	1.67773e-07	1.41929e-09	1.11241e-05	2.89856e-07	1.81876e-06	1.81876e-06	0.000700186	7.87371e-08	1.4259e-07	8.02605e-09	1.71033e-06	6.89915e-11	0.00704781	2.35969e-10	0.0111399	0.0267516	0.0288871	0.0405114	0.978115	0.0600437	0.970159	0.0228581	0.0708408	1.16844e-05	0.986072	0.559479	0.00367842	0.739774	0.0492016	0.252743	0.0366426	0.344157	0.235716	0.597436	0.650853	0.702256	0.0172898	0.00873344
S.Ignatiadis2012CIN70All	22	CIN70-GS	Carter et al.	0.583286	0.168831	0.944664	0.964992	0.843027	0.976285	0.919819		1.33146e-06	1.00305e-08	8.97853e-09	3.12825e-08	1.35165e-05	3.10396e-09	0.0145645	2.05398e-06	4.35057e-06	7.20932e-08	1.89837e-08	2.32587e-08	0.0113455	1.96826e-07	0.00100491	0.00321603	0.063222	0.0753628	0.735995	0.00978454	0.743559	0.0035977	0.0121991	0.000201631	0.74735	0.461856	0.0150796	0.474341	0.0175836	0.0967567	0.023598	0.143356	0.16032	0.793255	0.44042	0.762568	0.0156094	0.000978019
S.PAGs	22	PAGs	Gao et al.	0.57651	0.248052	0.731225	0.798984	0.882552	0.839639	0.867871	0.835121		0.000127893	0.00177778	2.31564e-06	1.31305e-07	0.00134481	9.17459e-05	9.11157e-06	7.81944e-06	2.31564e-06	1.60764e-06	5.68486e-09	0.00428699	7.20932e-08	0.108389	0.16032	0.00477135	0.0061226	0.902723	0.328569	0.894823	0.000351489	0.360171	0.00038605	0.808714	0.384985	9.88999e-05	0.978115	0.0267516	0.19465	0.00232333	0.268274	0.0978766	0.305996	0.898772	0.360171	0.00226852	0.024357
S.Ignatiadis2012GGINoPAGs	22	GGI-GS.NoPAGs	Sotiriou et al.	0.618295	0.0818182	0.91869	0.942405	0.861095	0.887069	0.919819	0.90175	0.726708		7.20932e-08	9.63287e-07	0.000201631	1.02052e-07	0.00131034	2.69826e-05	3.97615e-05	3.12825e-08	5.52659e-05	2.89856e-07	0.00890185	2.48786e-07	0.000188329	0.000571725	0.0850544	0.117117	0.549318	0.0022148	0.552696	0.107182	0.00344072	9.17459e-05	0.576598	0.950285	0.0232257	0.268274	0.22749	0.0800988	0.205851	0.12101	0.851564	0.743559	0.246268	0.820353	0.0810722	0.0048735
S.removedPAGs	22	removedPAGs	Gao et al.	0.669113	0.136364	0.981931	0.952569	0.775268	0.898363	0.792208	0.90288	0.627329	0.879164		6.88164e-07	0.00942322	2.35969e-10	0.0214339	0.000661187	0.000680447	1.96876e-05	0.000246524	0.000132584	0.0648585	0.000181968	7.20932e-08	8.43356e-07	0.11584	0.141879	0.950285	1.05875e-05	0.926474	0.0624157	2.06102e-05	0.00261446	0.867254	0.926474	0.127703	0.0923716	0.0505524	0.0161541	0.209679	0.0280172	0.529252	0.509538	0.0912987	0.44042	0.0762927	0.000900998
S.E2FmotifCellCycleAssociatedAll	22	E2FmotifCellCycleAssociated-GS	Miller TW et al.	0.669113	0.118182	0.908526	0.899492	0.883682	0.913043	0.859966	0.889328	0.824958	0.840768	0.846414		6.48255e-05	2.31564e-06	0.000876502	0.00103243	0.000900998	6.4237e-07	2.469e-05	2.45716e-06	0.00177778	1.11241e-05	0.000806396	0.0016494	0.0648585	0.0923716	0.728454	0.00650594	0.739774	0.00447556	0.00924671	0.000642394	0.625698	0.946313	0.00145289	0.155561	0.0656887	0.0271683	0.0259334	0.0485367	0.477489	0.419523	0.126344	0.458761	0.00447556	0.032583
S.E2Factivation-GS	22	E2Factivation-GS	Miller TW et al.	0.364201	0.145455	0.644269	0.699605	0.754941	0.752682	0.829475	0.787691	0.871259	0.712027	0.540373	0.747036		0.00121139	0.0056408	2.15704e-05	4.14639e-05	3.68018e-06	1.41846e-06	8.43356e-07	1.41808e-05	6.34826e-06	0.368337	0.493385	0.0284495	0.0366426	0.669051	0.552696	0.680057	0.00942322	0.590455	0.000123347	0.828133	0.625698	3.35465e-05	0.647236	0.152444	0.336309	0.00111887	0.390627	0.301112	0.604451	0.70598	0.51607	0.00216216	0.0410892
S.Desmedt2008AURKAAll	22	AURKA-GS	Desmedt et al.	0.562959	0.061039	0.926595	0.920949	0.745906	0.888199	0.829475	0.913043	0.639752	0.874647	0.933371	0.824958	0.644269		0.0388161	8.18582e-05	0.000152871	1.00738e-05	1.96876e-05	2.25696e-05	0.0148203	3.65388e-05	3.65388e-05	0.000208581	0.2399	0.268274	0.464961	0.00232333	0.480647	0.0978766	0.00307319	0.000680447	0.632846	0.399176	0.066527	0.480647	0.0158798	0.110833	0.10362	0.157136	0.252743	0.92251	0.522641	0.994031	0.0505524	9.52646e-05
S.Ignatiadis2012GENE70NoPAGs	22	Gene70-GS.NoPAGs	van 't Veer et al.	0.69057	0.150649	0.559571	0.613778	0.857708	0.569735	0.666855	0.513269	0.736872	0.640881	0.487295	0.65782	0.569735	0.443252		0.0105413	0.00747826	0.000876502	0.0485367	0.000254788	0.024357	0.000181968	0.0708408	0.0690906	0.00152897	0.00336441	0.0762927	0.171816	0.0744415	0.237802	0.203955	0.00663806	0.192825	0.593941	0.000147563	0.474341	0.458761	0.158722	0.225463	0.217476	0.958232	0.02933	0.396315	0.0592685	0.0440754	0.237802
S.Creighton2010PI3KAll	22	PI3K-GS	Creighton2010	0.404856	0.162338	0.727837	0.803501	0.745906	0.782044	0.878035	0.827216	0.796725	0.770751	0.669113	0.651045	0.776398	0.74026	0.533597		0	1.96876e-05	5.58791e-07	7.20932e-08	0.0321016	4.57736e-08	0.0519317	0.109606	0.00519094	0.00419522	0.6115	0.17014	0.647236	0.0791342	0.17014	0.000478245	0.277415	0.150902	0.056989	0.879053	0.0214339	0.898772	0.0810722	0.978115	0.030691	0.859403	0.91459	0.994031	0.152444	0.000571725
S.Creighton2010PI3KNoPAGs	22	PI3K-GS.NoPAGs	Creighton2010	0.426313	0.187013	0.728967	0.803501	0.752682	0.778656	0.87013	0.812535	0.800113	0.760587	0.667984	0.656691	0.759458	0.721062	0.553924	0.995483		2.469e-05	1.60764e-06	2.1296e-07	0.0382635	1.31305e-07	0.0440754	0.0945453	0.0022148	0.00173408	0.694829	0.137515	0.735995	0.0781784	0.136081	0.000720413	0.296276	0.173504	0.0699616	0.966183	0.0217831	0.879053	0.0820544	0.99801	0.0330701	0.680057	0.910632	0.820353	0.152444	0.00124364
S.Ignatiadis2012PTENAll	22	PTEN-GS	Saale at al.	0.587804	0.0519481	0.852061	0.893845	0.904009	0.879164	0.904009	0.879164	0.824958	0.889328	0.778656	0.847544	0.815923	0.794466	0.65782	0.778656	0.77301		0.000114673	3.90416e-07	0.000978019	7.36823e-07	0.00924671	0.0187993	0.00690896	0.0119809	0.298688	0.0255319	0.286749	0.126344	0.0355923	2.11626e-09	0.376609	0.84765	0.00575819	0.455677	0.261546	0.254926	0.0830454	0.323469	0.942342	0.640026	0.399176	0.754948	0.056989	0.00762648
S.Ignatiadis2012CIN70NoPAGs	22	CIN70-GS.NoPAGs	Carter et al.	0.442123	0.0896104	0.757199	0.801242	0.677019	0.835121	0.830604	0.894975	0.831733	0.751553	0.705251	0.77301	0.833992	0.778656	0.425184	0.849802	0.831733	0.730096		2.48786e-07	0.00336441	1.71033e-06	0.0446924	0.090235	0.10362	0.0967567	0.344157	0.176913	0.328569	0.000829212	0.175203	0.00663806	0.268274	0.134658	0.00960248	0.91459	0.00637601	0.308456	0.0126452	0.396315	0.0131045	0.728454	0.934405	0.70598	0.0187993	0.00103243
S.Ignatiadis2012AKTmTORAll	22	AKT/mTOR-GS	Majumder et al.	0.562959	0.161039	0.800113	0.866742	0.88594	0.865613	0.941276	0.892716	0.907397	0.859966	0.725579	0.823828	0.843027	0.775268	0.704122	0.879164	0.864483	0.855449	0.862225		0.00793021	0	0.0302319	0.0656887	0.0355923	0.0465838	0.762568	0.198337	0.766386	0.00996942	0.233641	0.000194882	0.676381	0.360171	0.00127662	0.986072	0.0184892	0.254926	0.0119809	0.333717	0.0990059	0.622136	0.974137	0.751146	0.0107379	0.00541199
S.E2FactivationNonCellCycleNoPAGs	22	E2Factivation-GS.NoPAGs	Miller TW et al.	0.28402	-0.167532	0.474873	0.492942	0.540373	0.49633	0.557312	0.52908	0.584416	0.543761	0.400339	0.627329	0.786561	0.51214	0.478261	0.457933	0.444382	0.653303	0.596838	0.550536		0.0148203	0.390627	0.425438	0.19101	0.248414	0.144843	0.455677	0.153997	0.2399	0.493385	0.00232333	0.130454	0.503046	0.00314393	0.875117	0.99801	0.54595	0.11207	0.593941	0.702256	0.647236	0.906677	0.562884	0.0912987	0.171816
S.Ignatiadis2012AKTmTORNoPAGs	22	AKT/mTOR-GS.NoPAGs	Majumder et al.	0.573123	0.157143	0.785432	0.855449	0.876906	0.839639	0.933371	0.865613	0.879164	0.862225	0.715415	0.792208	0.80463	0.762846	0.715415	0.884811	0.871259	0.845285	0.830604	0.994353	0.51214		0.0271683	0.0608265	0.0371768	0.0492016	0.77021	0.189208	0.777872	0.0251354	0.225463	0.000215737	0.654478	0.354786	0.00273922	0.958232	0.0255319	0.284397	0.0259334	0.365603	0.11584	0.600939	0.990051	0.758755	0.0247437	0.00376064
S.Ignatiadis2012IGF1All	22	IGF1-GS	Creighton et al.	0.614907	0.0922078	0.82157	0.77301	0.57764	0.652174	0.530209	0.652174	0.351779	0.714286	0.879164	0.661208	0.201581	0.762846	0.392434	0.419537	0.433089	0.541502	0.431959	0.462451	0.192547	0.470356		0	0.229528	0.268274	0.77021	2.7367e-09	0.739774	0.323469	6.38666e-09	0.0762927	0.820353	0.974137	0.735995	0.00173408	0.333717	0.0105413	0.994031	0.0178814	0.886933	0.196488	0.00293572	0.158722	0.566299	0.0133392
S.Ignatiadis2012IGF1NoPAGs	22	IGF1-GS.NoPAGs	Creighton et al.	0.612648	0.115584	0.784303	0.726708	0.549407	0.60926	0.471485	0.599097	0.309994	0.67476	0.843027	0.630717	0.15415	0.710898	0.394692	0.350649	0.36533	0.49633	0.369848	0.399209	0.178995	0.405985	0.990966		0.254926	0.286749	0.566299	3.81991e-10	0.542591	0.384985	1.07679e-09	0.118405	0.636432	0.804842	0.717189	0.000762369	0.522641	0.00599907	0.851564	0.0107379	0.680057	0.157136	0.00134481	0.119702	0.629268	0.0214339
S.GDNFsignatureNoPAGs	22	GDNF-GS.NoPAGs	Andrea Morandi et al.	0.489554	0.314286	0.411632	0.472614	0.613778	0.438735	0.465839	0.402597	0.578769	0.375494	0.345003	0.400339	0.466968	0.261434	0.634105	0.574252	0.617165	0.558442	0.356296	0.450028	0.289667	0.44664	0.267081	0.253529		0	0.0361145	0.144843	0.0288871	0.396315	0.129073	0.0214339	0.3878	0.583509	0.0881354	0.171816	0.6115	0.882991	0.428412	0.84765	0.70598	0.0167142	0.11584	0.0382635	0.44345	0.486995
S.GDNFsignatureAll	22	GDNF-GS	Andrea Morandi et al.	0.442123	0.336364	0.385658	0.448899	0.582157	0.417278	0.439864	0.386787	0.565217	0.343874	0.323546	0.367589	0.44777	0.246753	0.596838	0.585545	0.628458	0.525692	0.363072	0.428571	0.256917	0.424054	0.246753	0.237719	0.986448		0.0592685	0.180368	0.0485367	0.422475	0.158722	0.0321016	0.522641	0.698539	0.114573	0.200198	0.461856	0.785554	0.404933	0.735995	0.532573	0.020749	0.137515	0.03994	0.410735	0.407828
S.Ignatiadis2012Immune2STAT1NoPAGs	22	STAT1-GS.NoPAGs	Desmedt et al.	0.242236	-0.00779221	0.0479955	0.0321852	0.221909	-0.0468662	0.00621118	-0.0762281	0.027668	0.134952	0.0141163	0.0784867	0.0965556	-0.164314	0.385658	-0.114625	-0.0886505	0.232072	-0.211745	-0.068323	0.321287	-0.0660644	0.0660644	0.129305	0.448899	0.408244		0.155561	0	0.305996	0.17014	0.291488	5.68486e-09	6.34826e-06	0.362881	0.0284495	0.000478245	0.503046	0.22749	0.486995	4.69585e-05	0.200198	0.0197548	0.296276	0.573156	0.229528
S.Creighton2012ObesityNoPAGs	22	obesity-GS.NoPAGs	Creighton et al.	0.583286	0.142857	0.731225	0.656691	0.470356	0.561829	0.407115	0.538114	0.218521	0.617165	0.793337	0.561829	0.133823	0.614907	0.302089	0.303219	0.326934	0.474873	0.298701	0.28515	0.167702	0.290796	0.914173	0.929983	0.321287	0.296443	0.313382		0.146342	0.622136	0	0.147851	0.219455	0.261546	0.930438	5.30774e-05	0.886933	0.00401661	0.683739	0.0058776	0.27973	0.205851	8.18582e-05	0.175203	0.84765	0.0640363
S.STAT1-GS	22	STAT1-GS	Desmedt et al.	0.241107	-0.0012987	0.053642	0.038961	0.228684	-0.0446076	0.00846979	-0.0739695	0.0299266	0.133823	0.0208922	0.0750988	0.0931677	-0.158667	0.387916	-0.103331	-0.0762281	0.237719	-0.218521	-0.0671937	0.314512	-0.0638058	0.0750988	0.137211	0.465839	0.425184	0.998871	0.320158		0.286749	0.16032	0.268274	1.11908e-08	8.231e-06	0.399176	0.0271683	0.000523196	0.532573	0.219455	0.51607	4.89259e-05	0.180368	0.0191136	0.268274	0.539242	0.248414
S.Ignatiadis2012E2F3All	22	E2F3-GS	Bild et al.	0.385658	0.441558	0.476002	0.490683	0.443252	0.578769	0.482778	0.59345	0.692829	0.352908	0.403727	0.582157	0.540373	0.361942	0.262564	0.38227	0.383399	0.335968	0.660079	0.536985	0.261434	0.476002	0.220779	0.194805	0.190288	0.180124	-0.228684	0.111237	-0.237719		0.600939	0.542591	0.27973	0.250573	0.0204133	0.816469	0.0271683	0.0690906	0.00106058	0.0923716	0.0161541	0.336309	0.743559	0.270541	0.00314393	0.464961
S.Creighton2012ObesityAll	22	obesity-GS	Creighton et al.	0.567476	0.138961	0.713156	0.639752	0.445511	0.54489	0.392434	0.524562	0.204969	0.595709	0.777527	0.541502	0.1214	0.601355	0.281762	0.303219	0.328063	0.450028	0.299831	0.264822	0.15415	0.269339	0.906268	0.922078	0.33371	0.311124	0.303219	0.997741	0.309994	0.118012		0.182113	0.252743	0.289113	0.990051	3.97615e-05	0.886933	0.00575819	0.643627	0.00824385	0.323469	0.192825	6.48255e-05	0.161928	0.902723	0.0699616
S.Ignatiadis2012PTENNoPAGs	22	PTEN-GS.NoPAGs	Saale at al.	0.325805	-0.166234	0.67476	0.719932	0.784303	0.695088	0.791078	0.712027	0.689441	0.736872	0.60926	0.670243	0.727837	0.667984	0.5607	0.681536	0.665726	0.916431	0.5607	0.713156	0.614907	0.709768	0.385658	0.342744	0.487295	0.457933	0.23546	0.319029	0.246753	0.137211	0.295313		0.404933	0.946313	0.017	0.99801	0.512799	0.566299	0.2399	0.672712	0.812589	0.918549	0.986072	0.820353	0.185637	0.0107379
S.Inflammatory-GS	22	Inflammatory-GS	Dunbier et al.	0.239977	-0.180519	0.0502541	0.0141163	0.163185	-0.0513834	-0.00395257	-0.0728402	-0.0547713	0.125918	0.0378317	0.110107	0.0491248	-0.107849	0.288538	-0.242236	-0.233202	0.198193	-0.246753	-0.094297	0.33258	-0.101073	0.0513834	0.106719	0.193676	0.143986	0.907397	0.272727	0.900621	-0.241107	0.254658	0.1869		1.42038e-10	0.360171	0.03994	0.00114901	0.44345	0.250573	0.428412	3.1025e-06	0.313412	0.0302319	0.384985	0.797113	0.149371
S.MacTh1-GS	22	MacTh1-GS	Iglesia MD et al.	0.232072	-0.0558442	-0.0265387	-0.079616	0.0197628	-0.143986	-0.131564	-0.165443	-0.194805	-0.0141163	-0.0208922	0.0152456	-0.110107	-0.189159	0.120271	-0.31677	-0.30096	0.0434783	-0.329193	-0.204969	0.150762	-0.207228	0.00734049	0.0559006	0.123659	0.0875212	0.80463	0.250141	0.798984	-0.255788	0.236589	-0.0152456	0.936759		0.863327	0.0217831	0.00392972	0.676381	0.187417	0.632846	0.000102655	0.244133	0.0156094	0.310928	0.559479	0.0717284
S.E2FmotifCellCycleAssociatedNoPAGs	22	E2FmotifCellCycleAssociated-GS.NoPAGs	Miller TW et al.	0.483907	0.211688	0.426313	0.451158	0.678148	0.534726	0.592321	0.511011	0.734613	0.481649	0.334839	0.636364	0.765104	0.39808	0.722191	0.411632	0.393563	0.568605	0.539243	0.64201	0.600226	0.607002	0.0762281	0.0818746	0.372106	0.346132	0.20384	0.0197628	0.189159	0.490683	0.00282326	0.503106	0.204969	0.038961		0.480647	0.303548	0.063222	0.0035977	0.0800988	0.573156	0.835929	0.559479	0.930438	0.000169801	0.270541
S.Ignatiadis2012MAPKNoPAGs	22	MAPK-GS.NoPAGs	Creighton et al.	0.348391	0.138961	0.335968	0.280632	0.207228	0.185771	0.0750988	0.160926	-0.00621118	0.246753	0.367589	0.313382	-0.103331	0.158667	0.160926	-0.0344438	0.0095991	0.167702	-0.0242801	-0.00395257	0.0355731	-0.0118577	0.628458	0.663467	0.302089	0.28402	0.466968	0.752682	0.470356	0.0525127	0.760587	0.000564653	0.440994	0.486166	-0.158667		0.185637	0.110833	0.368337	0.12101	0.0512385	0.0167142	0	0.0181832	0.687429	0.468077
S.Bcell-GS	22	Bcell-GS	Iglesia MD et al.	-0.21965	-0.153247	-0.416149	-0.442123	-0.345003	-0.509881	-0.424054	-0.500847	-0.471485	-0.26821	-0.421796	-0.399209	-0.315641	-0.507623	-0.166573	-0.487295	-0.486166	-0.250141	-0.562959	-0.497459	0.000564653	-0.474873	-0.216262	-0.143986	-0.114625	-0.165443	0.681536	0.0321852	0.678148	-0.470356	0.0321852	-0.147374	0.646527	0.588933	-0.229814	0.293055		0.835929	0.00314393	0.930438	6.88164e-07	0.820353	0.219455	0.650853	0.00367842	0.063222
S.Ignatiadis2012RASAll	22	RAS-GS	Bild et al.	0.462451	0.290909	0.464709	0.38227	0.352908	0.407115	0.254658	0.363072	0.287408	0.381141	0.506494	0.470356	0.215133	0.34952	0.311124	0.0287973	0.0344438	0.253529	0.227555	0.253529	0.136081	0.238848	0.533597	0.566347	-0.0333145	-0.0615471	0.150762	0.587804	0.140599	0.394692	0.568605	0.129305	0.172219	0.094297	0.402597	0.34952	-0.0468662		0.0800988	0	0.503046	0.669051	0.127703	0.519351	0.0143124	0.254926
S.VerhaeghCR2014TableS1WntTarget34GenesNoPAGs	22	WntTarget34-GS.NoPAGs	VerhaeghCR2014TableS1	0.228684	0.445455	0.346132	0.367589	0.41389	0.517787	0.44777	0.480519	0.614907	0.280632	0.278374	0.473744	0.647657	0.356296	0.269339	0.380011	0.378882	0.377753	0.522304	0.525692	0.348391	0.473744	-0.00169396	-0.042349	0.177866	0.1869	-0.26821	-0.0920384	-0.272727	0.649915	-0.104461	0.261434	-0.255788	-0.291925	0.59345	-0.201581	-0.600226	0.381141		0.0726243	0.0228581	0.843739	0.431398	0.735995	4.48389e-09	0.562884
S.Ignatiadis2012RASNoPAGs	22	RAS-GS.NoPAGs	Bild et al.	0.448899	0.314286	0.424054	0.339356	0.305477	0.369848	0.211745	0.322417	0.246753	0.340486	0.468097	0.425184	0.192547	0.312253	0.273857	-0.00621118	-0.000564653	0.220779	0.190288	0.216262	0.120271	0.20271	0.499718	0.532468	-0.0434783	-0.0762281	0.156409	0.567476	0.146245	0.367589	0.548278	0.0954263	0.177866	0.107849	0.381141	0.340486	-0.0197628	0.995483	0.390175		0.461856	0.683739	0.138959	0.542591	0.017	0.320937
S.Tcell-GS	22	Tcell-GS	Iglesia MD et al.	-0.0197628	-0.284416	-0.160926	-0.20271	-0.0988142	-0.294184	-0.263693	-0.309994	-0.361942	-0.042349	-0.141728	-0.159797	-0.230943	-0.254658	0.0118577	-0.461321	-0.455675	-0.0163749	-0.520045	-0.360813	0.0863919	-0.345003	0.0321852	0.0931677	-0.0852626	-0.140599	0.75607	0.241107	0.754941	-0.506494	0.220779	0.053642	0.819311	0.733484	-0.127047	0.420666	0.846414	0.150762	-0.482778	0.165443		0.954258	0.0592685	0.890877	0.108389	0.129073
S.Ignatiadis2012Stroma2PLAUNoPAGs	22	Stroma.2.PLAU-GS.NoPAGs	Desmedt et al.	0.508752	0.345455	0.168831	0.193676	0.296443	0.156409	0.119142	0.0592885	0.228684	0.0739695	0.148504	0.181254	-0.116883	-0.0220215	0.464709	0.0400903	0.0931677	0.10559	-0.0784867	0.111237	-0.103331	0.118012	0.286279	0.312253	0.504235	0.489554	0.28402	0.280632	0.296443	0.215133	0.288538	-0.0231508	0.225296	0.259176	0.0468662	0.504235	-0.0513834	0.0965556	0.0446076	0.0920384	-0.012987		0.00942322	0	0.647236	0.326013
S.Ignatiadis2012MAPKAll	22	MAPK-GS	Creighton et al.	0.375494	0.164935	0.350649	0.296443	0.233202	0.216262	0.102202	0.173348	0.0287973	0.258046	0.368718	0.335968	-0.0852626	0.143986	0.190288	-0.0242801	0.0254094	0.189159	-0.0186335	0.00734049	0.0265387	-0.00282326	0.603614	0.639752	0.345003	0.326934	0.492942	0.74026	0.4952	0.0739695	0.747036	0.00395257	0.462451	0.508752	-0.131564	0.989836	0.272727	0.334839	-0.176736	0.325805	0.408244	0.540373		0.0113455	0.808714	0.360171
S.Ignatiadis2012Stroma2PLAUAll	22	Stroma.2.PLAU-GS	Desmedt et al.	0.474873	0.337662	0.176736	0.192547	0.26821	0.162055	0.0863919	0.068323	0.204969	0.0513834	0.173348	0.166573	-0.146245	0.00169396	0.408244	0.00169396	0.0513834	0.0705816	-0.0852626	0.0717109	-0.130435	0.0694523	0.311124	0.341615	0.444382	0.440994	0.233202	0.299831	0.246753	0.245624	0.308865	-0.0513834	0.194805	0.226426	0.0197628	0.498588	-0.102202	0.145116	0.0762281	0.137211	-0.0310559	0.98419	0.52908		0.506287	0.3878
S.VerhaeghCR2014TableS1WntTarget34GenesAll	22	WntTarget34-GS	VerhaeghCR2014TableS1	0.319029	0.305195	0.434218	0.433089	0.518916	0.5607	0.501976	0.508752	0.616036	0.380011	0.385658	0.582157	0.618295	0.421796	0.433089	0.315641	0.315641	0.411632	0.49633	0.532468	0.368718	0.477132	0.129305	0.108978	0.172219	0.184641	-0.127047	0.0434783	-0.13834	0.600226	0.027668	0.293055	-0.0581592	-0.131564	0.717674	-0.0909091	-0.592321	0.514399	0.909656	0.503106	-0.351779	0.103331	-0.0547713	0.149633		0.65811
S.Ignatiadis2012MYCNoPAGs	22	MYC-GS.NoPAGs	Bild et al.	0.391304	0.025974	0.618295	0.630717	0.471485	0.596838	0.54489	0.653303	0.478261	0.57764	0.656691	0.456804	0.438735	0.735743	0.262564	0.67476	0.643139	0.552795	0.651045	0.571993	0.302089	0.591191	0.518916	0.487295	0.156409	0.185771	-0.267081	0.401468	-0.256917	0.164314	0.393563	0.532468	-0.317899	-0.391304	0.245624	-0.163185	-0.402597	0.253529	0.130435	0.221909	-0.33371	-0.21965	-0.204969	-0.193676	0.0999435
S.Ignatiadis2012E2F3NoPAGs	22	E2F3-GS.NoPAGs	Bild et al.	-0.0592885	0.394805	-0.112366	-0.12253	-0.158667	-0.0152456	-0.119142	0.00282326	0.118012	-0.237719	-0.149633	-0.00169396	0.0118577	-0.225296	-0.254658	-0.206098	-0.20384	-0.261434	0.0897798	-0.0863919	-0.183512	-0.148504	-0.228684	-0.224167	-0.210615	-0.201581	-0.227555	-0.220779	-0.239977	0.738001	-0.20384	-0.38227	-0.157538	-0.0649351	0.0784867	-0.0141163	-0.148504	0.201581	0.373235	0.194805	-0.26821	0.0999435	0.00508187	0.162055	0.309994	-0.311124
S.Desmedt2008VEGFAll	22	VEGF-GS	Desmedt et al.	0.526821	-0.0571429	0.830604	0.824958	0.643139	0.736872	0.620553	0.762846	0.500847	0.75607	0.857708	0.719932	0.402597	0.823828	0.405985	0.531338	0.536985	0.616036	0.628458	0.579898	0.390175	0.5607	0.848673	0.808018	0.294184	0.267081	-0.0457369	0.705251	-0.0400903	0.372106	0.701863	0.454545	-0.0491248	-0.137211	0.150762	0.427442	-0.389046	0.322417	0.127047	0.274986	-0.120271	0.145116	0.407115	0.184641	0.234331	0.49633
S.Desmedt2008VEGFNoPAGs	22	VEGF-GS.NoPAGs	Desmedt et al.	0.526821	-0.0571429	0.830604	0.824958	0.643139	0.736872	0.620553	0.762846	0.500847	0.75607	0.857708	0.719932	0.402597	0.823828	0.405985	0.531338	0.536985	0.616036	0.628458	0.579898	0.390175	0.5607	0.848673	0.808018	0.294184	0.267081	-0.0457369	0.705251	-0.0400903	0.372106	0.701863	0.454545	-0.0491248	-0.137211	0.150762	0.427442	-0.389046	0.322417	0.127047	0.274986	-0.120271	0.145116	0.407115	0.184641	0.234331	0.49633
S.FarmerP2009Stroma1NoPAGs	22	Stroma.1-GS.NoPAGs	Farmer at al.	0.246753	0.219481	-0.0965556	-0.0468662	0.0886505	-0.0434783	-0.0310559	-0.146245	0.0988142	-0.146245	-0.13834	-0.0287973	-0.239977	-0.261434	0.280632	-0.0897798	-0.0378317	-0.0773574	-0.216262	-0.0197628	-0.247883	-0.0095991	-0.0186335	-0.00621118	0.331451	0.328063	0.115754	-0.0491248	0.124788	0.140599	-0.0412196	-0.15528	0.079616	0.141728	-0.0909091	0.297572	-0.0762281	-0.131564	0.0502541	-0.129305	-0.101073	0.916431	0.345003	0.889328	0.0513834	-0.419537
S.Desmedt2008CASP3All	22	CASP3-GS	Desmedt et al.	0.153021	0.157143	0.210615	0.303219	0.442123	0.304348	0.501976	0.339356	0.568605	0.399209	0.104461	0.228684	0.651045	0.157538	0.501976	0.651045	0.643139	0.464709	0.497459	0.575381	0.418408	0.592321	-0.143986	-0.173348	0.518916	0.514399	0.209486	-0.166573	0.207228	0.137211	-0.173348	0.445511	-0.012987	-0.148504	0.504235	-0.354037	-0.0705816	-0.145116	0.217391	-0.149633	-0.216262	-0.140599	-0.313382	-0.237719	0.142857	0.293055
S.Ignatiadis2012Immune1All	22	Immune.1-GS	Teschendorff at al.	-0.0671937	-0.0727273	-0.192547	-0.227555	-0.0909091	-0.352908	-0.232072	-0.355167	-0.309994	-0.0875212	-0.206098	-0.157538	-0.228684	-0.347261	0.038961	-0.298701	-0.270469	-0.0434783	-0.470356	-0.322417	0.0254094	-0.286279	0.0118577	0.068323	0.0886505	0.0649351	0.744777	0.227555	0.747036	-0.445511	0.21965	0.053642	0.65895	0.643139	-0.174478	0.473744	0.822699	0.0502541	-0.515528	0.0547713	0.791078	0.0694523	0.459063	-0.000564653	-0.457933	-0.317899
S.Ignatiadis2012Immune1NoPAGs	22	Immune.1-GS.NoPAGs	Teschendorff at al.	-0.0671937	-0.0727273	-0.192547	-0.227555	-0.0909091	-0.352908	-0.232072	-0.355167	-0.309994	-0.0875212	-0.206098	-0.157538	-0.228684	-0.347261	0.038961	-0.298701	-0.270469	-0.0434783	-0.470356	-0.322417	0.0254094	-0.286279	0.0118577	0.068323	0.0886505	0.0649351	0.744777	0.227555	0.747036	-0.445511	0.21965	0.053642	0.65895	0.643139	-0.174478	0.473744	0.822699	0.0502541	-0.515528	0.0547713	0.791078	0.0694523	0.459063	-0.000564653	-0.457933	-0.317899
S.FarmerP2009Stroma1All	22	Stroma.1-GS	Farmer at al.	0.237719	0.235065	-0.108978	-0.0592885	0.0852626	-0.0525127	-0.0378317	-0.158667	0.0954263	-0.156409	-0.156409	-0.0310559	-0.239977	-0.274986	0.280632	-0.0976849	-0.0446076	-0.0909091	-0.226426	-0.0254094	-0.246753	-0.0152456	-0.0367024	-0.0242801	0.322417	0.314512	0.107849	-0.0671937	0.116883	0.148504	-0.0592885	-0.168831	0.0671937	0.130435	-0.0897798	0.287408	-0.0660644	-0.140599	0.0525127	-0.13834	-0.103331	0.907397	0.334839	0.876906	0.0457369	-0.440994
S.Ignatiadis2012MYCAll	22	MYC-GS	Bild et al.	0.298701	0.00909091	0.569735	0.57651	0.380011	0.51214	0.470356	0.582157	0.347261	0.539243	0.619424	0.354037	0.342744	0.693958	0.143986	0.628458	0.595709	0.511011	0.553924	0.478261	0.200452	0.505364	0.52908	0.49633	0.141728	0.181254	-0.249012	0.416149	-0.236589	0.0208922	0.408244	0.515528	-0.314512	-0.369848	0.108978	-0.128176	-0.343874	0.165443	0.0231508	0.140599	-0.269339	-0.282891	-0.16996	-0.261434	-0.0163749	0.962733
S.Ignatiadis2012BetaCateninNoPAGs	22	BetaCatenin-GS.NoPAGs	Bild et al.	0.0965556	0.24026	0.490683	0.439864	0.149633	0.455675	0.314512	0.450028	0.0717109	0.420666	0.534726	0.247883	0.0355731	0.462451	-0.151892	0.308865	0.299831	0.216262	0.274986	0.166573	-0.180124	0.166573	0.569735	0.581028	-0.0457369	-0.0220215	-0.189159	0.628458	-0.183512	0.15528	0.636364	0.123659	-0.220779	-0.217391	-0.195935	0.337098	-0.0954263	0.352908	-0.0175042	0.338227	-0.0965556	-0.0299266	0.338227	0.0254094	-0.012987	0.409373
S.Desmedt2008ERBB2All	22	ERBB2-GS	Desmedt et al.	0.291925	0.0376623	0.422925	0.386787	0.162055	0.243365	0.184641	0.307736	0.000564653	0.346132	0.47939	0.264822	-0.0175042	0.471485	-0.0739695	0.167702	0.153021	0.288538	0.15415	0.217391	0.0649351	0.243365	0.551666	0.514399	-0.142857	-0.129305	-0.129305	0.400339	-0.119142	-0.0547713	0.374365	0.212874	-0.00734049	0.104461	-0.224167	0.256917	-0.168831	0.0863919	-0.0660644	0.083004	0.0310559	-0.0118577	0.209486	-0.00621118	-0.106719	0.384529
S.Desmedt2008CASP3NoPAGs	22	CASP3-GS.NoPAGs	Desmedt et al.	0.110107	0.0779221	0.180124	0.274986	0.424054	0.253529	0.468097	0.294184	0.520045	0.364201	0.0728402	0.197064	0.608131	0.12253	0.466968	0.630717	0.627329	0.46358	0.427442	0.535855	0.405985	0.559571	-0.160926	-0.199322	0.523433	0.504235	0.241107	-0.175607	0.244495	0.0479955	-0.184641	0.470356	0.0208922	-0.101073	0.405985	-0.329193	0.0107284	-0.233202	0.112366	-0.237719	-0.127047	-0.172219	-0.294184	-0.281762	0.0118577	0.262564
S.Desmedt2008ERBB2NoPAGs	22	ERBB2-GS.NoPAGs	Desmedt et al.	0.290796	-0.00779221	0.44664	0.411632	0.185771	0.267081	0.206098	0.323546	0.0152456	0.36646	0.500847	0.28402	-0.0254094	0.482778	-0.0592885	0.181254	0.16996	0.323546	0.15415	0.21965	0.0570299	0.246753	0.584416	0.548278	-0.107849	-0.0931677	-0.113495	0.434218	-0.102202	-0.0750988	0.408244	0.260305	-0.00621118	0.0897798	-0.242236	0.28402	-0.165443	0.0784867	-0.0976849	0.0717109	0.0446076	0.012987	0.242236	0.0175042	-0.128176	0.396951
S.Ignatiadis2012SRCAll	22	SRC-GS	Bild et al.	-0.0638058	0.0285714	0.185771	0.0671937	-0.112366	-0.00395257	-0.113495	0.0208922	-0.28515	0.0762281	0.280632	0.0705816	-0.145116	0.193676	-0.243365	-0.133823	-0.127047	-0.0592885	-0.10559	-0.25127	0.0367024	-0.258046	0.442123	0.494071	-0.204969	-0.163185	0.200452	0.605872	0.204969	-0.175607	0.61039	-0.053642	0.23546	0.276115	-0.218521	0.505364	0.270469	0.453416	-0.183512	0.444382	0.375494	-0.1869	0.456804	-0.114625	-0.079616	0.180124
S.Ignatiadis2012SRCNoPAGs	22	SRC-GS.NoPAGs	Bild et al.	-0.10559	0.0272727	0.156409	0.042349	-0.1214	-0.0220215	-0.112366	0.00846979	-0.293055	0.0626765	0.250141	0.0333145	-0.116883	0.185771	-0.253529	-0.130435	-0.130435	-0.0638058	-0.124788	-0.254658	0.0355731	-0.262564	0.376623	0.427442	-0.21965	-0.177866	0.199322	0.54489	0.204969	-0.208357	0.548278	-0.0378317	0.250141	0.282891	-0.183512	0.424054	0.279503	0.425184	-0.164314	0.418408	0.392434	-0.249012	0.376623	-0.172219	-0.0592885	0.181254
S.Ignatiadis2012BetaCateninAll	22	BetaCatenin-GS	Bild et al.	0.0344438	0.207792	0.407115	0.350649	0.0513834	0.361942	0.191417	0.358554	-0.0446076	0.31677	0.460192	0.164314	-0.0773574	0.381141	-0.261434	0.195935	0.189159	0.130435	0.17109	0.042349	-0.256917	0.038961	0.543761	0.558442	-0.0739695	-0.0513834	-0.180124	0.619424	-0.173348	0.094297	0.630717	0.0446076	-0.20384	-0.175607	-0.312253	0.407115	-0.0287973	0.28402	-0.107849	0.272727	-0.0299266	-0.0333145	0.402597	0.0265387	-0.113495	0.319029
S.Ignatiadis2012PIK3CANoPAGs	22	PIK3CA-GA.NoPAGs	Loi et al.	0.0671937	0.135065	0.199322	0.21965	0.229814	0.207228	0.0570299	0.207228	0.185771	0.0886505	0.148504	0.168831	-0.0231508	0.0141163	0.0570299	0.130435	0.146245	0.159797	0.108978	0.0976849	-0.0491248	0.0717109	0.188029	0.209486	0.321287	0.343874	0.156409	0.185771	0.167702	0.227555	0.1869	0.0818746	0.0197628	0.0491248	-0.1869	0.373235	0.00846979	-0.225296	-0.200452	-0.262564	-0.0400903	0.305477	0.391304	0.313382	-0.237719	-0.0344438
S.Ignatiadis2012PIK3CAAll	22	PIK3CA-GS	Loi et al.	0.0525127	0.125974	0.153021	0.172219	0.192547	0.156409	0.00395257	0.157538	0.145116	0.0491248	0.106719	0.12253	-0.0559006	-0.0355731	0.0400903	0.0976849	0.114625	0.12253	0.0739695	0.0604178	-0.0671937	0.0378317	0.151892	0.176736	0.309994	0.339356	0.184641	0.164314	0.194805	0.182383	0.164314	0.0446076	0.0400903	0.0807453	-0.207228	0.364201	0.0310559	-0.232072	-0.221909	-0.267081	-0.0186335	0.28402	0.381141	0.289667	-0.259176	-0.0479955
S.ERGs-GS	22	ERG-GS	Dunbier et al.	-0.124788	0.171429	-0.0909091	-0.0875212	-0.0197628	-0.0242801	-0.112366	0.0299266	0.0897798	-0.173348	-0.13834	-0.0671937	0.106719	-0.1869	-0.129305	-0.0175042	-0.0434783	-0.0852626	0.0886505	-0.00508187	-0.0400903	-0.0502541	-0.343874	-0.329193	0.0547713	0.0762281	0.0660644	-0.302089	0.0626765	0.255788	-0.304348	-0.127047	0.0502541	0.119142	0.130435	-0.237719	-0.0254094	-0.246753	-0.0152456	-0.260305	-0.131564	-0.233202	-0.207228	-0.217391	-0.042349	-0.0762281
S.ERGNoPAGs	22	ERG-GS.NoPAGs	Dunbier et al.	-0.180124	0.120779	-0.134952	-0.13834	-0.0107284	-0.0570299	-0.110107	-0.027668	0.0909091	-0.192547	-0.192547	-0.0671937	0.12253	-0.286279	-0.068323	-0.0457369	-0.0570299	-0.0931677	0.0400903	-0.0321852	-0.068323	-0.0750988	-0.384529	-0.368718	0.145116	0.147374	0.181254	-0.278374	0.174478	0.21965	-0.278374	-0.110107	0.107849	0.140599	0.184641	-0.183512	0.0604178	-0.146245	-0.00395257	-0.15528	-0.053642	-0.249012	-0.137211	-0.256917	0.000564653	-0.20384
S.VerhaeghCR2014TableS2ERTarget27GenesAll	22	ERTarget27-GS	VerhaeghCR2014TableS2	0.0163749	-0.0545455	0.0999435	0.110107	0.111237	0.199322	0.148504	0.1869	0.15415	0.0378317	0.0988142	0.068323	0.131564	0.181254	-0.0197628	0.174478	0.145116	0.0852626	0.193676	0.218521	-0.104461	0.211745	-0.228684	-0.272727	-0.158667	-0.114625	-0.425184	-0.34952	-0.427442	0.0412196	-0.374365	0.0728402	-0.281762	-0.198193	0.173348	-0.635234	-0.628458	-0.189159	0.281762	-0.20271	-0.457933	-0.302089	-0.587804	-0.269339	0.317899	0.25127
S.Desmedt2008ESR1NoPAGs	22	ESR1.2-GS.NoPAGs	Desmedt et al.	-0.507623	-0.409091	-0.459063	-0.473744	-0.542631	-0.426313	-0.427442	-0.343874	-0.488425	-0.437606	-0.385658	-0.474873	-0.330322	-0.264822	-0.571993	-0.317899	-0.370977	-0.480519	-0.180124	-0.334839	-0.277244	-0.335968	-0.486166	-0.506494	-0.611519	-0.564088	-0.412761	-0.507623	-0.427442	-0.28402	-0.505364	-0.372106	-0.226426	-0.0965556	-0.270469	-0.52908	-0.13834	-0.348391	-0.190288	-0.343874	-0.190288	-0.587804	-0.565217	-0.546019	-0.185771	-0.0265387
S.Desmedt2008ESR1All	22	ESR1.2-GS	Desmedt et al.	-0.491813	-0.381818	-0.460192	-0.477132	-0.566347	-0.431959	-0.450028	-0.348391	-0.506494	-0.448899	-0.384529	-0.490683	-0.360813	-0.272727	-0.601355	-0.338227	-0.392434	-0.498588	-0.189159	-0.350649	-0.307736	-0.351779	-0.471485	-0.490683	-0.622812	-0.57764	-0.425184	-0.498588	-0.439864	-0.271598	-0.49633	-0.404856	-0.237719	-0.0988142	-0.30096	-0.515528	-0.132693	-0.354037	-0.209486	-0.346132	-0.195935	-0.570864	-0.550536	-0.52908	-0.216262	-0.0310559
S.VerhaeghCR2014TableS2ERTarget27GenesNoPAGs	22	ERTarget27-GS.NoPAGs	VerhaeghCR2014TableS2	-0.0186335	-0.0311688	0.0355731	0.053642	0.0705816	0.147374	0.103331	0.140599	0.162055	-0.0333145	0.0242801	0.00169396	0.119142	0.0863919	-0.0559006	0.123659	0.094297	0.0592885	0.150762	0.16996	-0.151892	0.158667	-0.309994	-0.354037	-0.125918	-0.0897798	-0.390175	-0.422925	-0.391304	0.0965556	-0.445511	0.0750988	-0.270469	-0.20384	0.176736	-0.689441	-0.579898	-0.204969	0.28515	-0.214003	-0.442123	-0.28515	-0.635234	-0.25127	0.296443	0.194805
S.AlanMackay2007ESR1NoPAGs	22	ESR1.1-GS.NoPAGs	Mackay et al.	-0.550536	-0.312987	-0.488425	-0.488425	-0.531338	-0.407115	-0.429701	-0.340486	-0.399209	-0.504235	-0.440994	-0.483907	-0.317899	-0.294184	-0.585545	-0.293055	-0.346132	-0.492942	-0.175607	-0.321287	-0.329193	-0.325805	-0.558442	-0.574252	-0.636364	-0.578769	-0.568605	-0.630717	-0.57651	-0.182383	-0.630717	-0.358554	-0.412761	-0.298701	-0.258046	-0.670243	-0.212874	-0.389046	-0.119142	-0.390175	-0.315641	-0.575381	-0.700734	-0.522304	-0.178995	0.042349
S.AlanMackay2007ESR1All	22	ESR1.1-GS	Mackay et al.	-0.540373	-0.353247	-0.483907	-0.481649	-0.515528	-0.409373	-0.409373	-0.339356	-0.392434	-0.486166	-0.436477	-0.47939	-0.308865	-0.295313	-0.552795	-0.279503	-0.33258	-0.478261	-0.16996	-0.307736	-0.31677	-0.309994	-0.564088	-0.581028	-0.613778	-0.556183	-0.52908	-0.632976	-0.538114	-0.204969	-0.632976	-0.340486	-0.368718	-0.258046	-0.237719	-0.677019	-0.206098	-0.407115	-0.147374	-0.410503	-0.30096	-0.570864	-0.702993	-0.523433	-0.183512	0.0367024
S.SETNoPAGs	22	SET-GS.NoPAGs	Symmans et al	-0.439864	-0.222078	-0.444382	-0.434218	-0.468097	-0.380011	-0.384529	-0.304348	-0.345003	-0.44777	-0.412761	-0.460192	-0.264822	-0.279503	-0.504235	-0.226426	-0.279503	-0.425184	-0.129305	-0.25127	-0.291925	-0.25127	-0.553924	-0.575381	-0.500847	-0.44664	-0.47939	-0.644269	-0.488425	-0.168831	-0.646527	-0.322417	-0.355167	-0.227555	-0.198193	-0.69057	-0.233202	-0.478261	-0.130435	-0.474873	-0.348391	-0.524562	-0.70751	-0.497459	-0.195935	0.0378317
S.SETAll	22	SET-GS	Symmans et al	-0.431959	-0.181818	-0.421796	-0.41502	-0.464709	-0.355167	-0.375494	-0.286279	-0.340486	-0.438735	-0.394692	-0.444382	-0.256917	-0.25127	-0.524562	-0.217391	-0.269339	-0.416149	-0.12253	-0.255788	-0.293055	-0.258046	-0.541502	-0.562959	-0.505364	-0.450028	-0.51214	-0.636364	-0.520045	-0.15528	-0.638622	-0.321287	-0.387916	-0.255788	-0.206098	-0.700734	-0.255788	-0.491813	-0.113495	-0.488425	-0.367589	-0.539243	-0.713156	-0.508752	-0.189159	0.0502541
S.TP53-GS	22	TP53-GS	Coutant C et al.	-0.681536	-0.166234	-0.954828	-0.960474	-0.864483	-0.933371	-0.859966	-0.900621	-0.73913	-0.887069	-0.925466	-0.871259	-0.582157	-0.875776	-0.591191	-0.710898	-0.718803	-0.873518	-0.67476	-0.779785	-0.39808	-0.774139	-0.803501	-0.769622	-0.454545	-0.433089	-0.0355731	-0.699605	-0.0457369	-0.421796	-0.680407	-0.732355	-0.0186335	0.0784867	-0.380011	-0.348391	0.402597	-0.418408	-0.338227	-0.377753	0.142857	-0.309994	-0.367589	-0.314512	-0.407115	-0.592321
[truncated: 29 more columns]

## Sheet: Table S20
Supplementary file 8, Table S3. Spearman correlations (r-value and p -value) between change in gene signature scores and i) percentage of two-week change in Ki67 protein expression and ii) residual KI67. r-values bottom, p-values top.
(a) HER2- tumours, n=135
	Module Name	Change.Ki67	Surgery.Ki67	E2F4activation-GS	DiLeoRBloss-GS	JClinInvest2007RBloss-GS	GGI-GS	CIN70-GS	E2FmotifCellCycleAssociated-GS	Gene70-GS	E2Factivation-GS	removedPAGs	PAGs	ERG-GS.NoPAGs	PI3K-GS.NoPAGs	ERG-GS	PTEN-GS	PI3K-GS	E2Factivation-GS.NoPAGs	AURKA-GS	E2F3-GS	GGI-GS.NoPAGs	WntTarget34-GS	AKT/mTOR-GS	WntTarget34-GS.NoPAGs	IGF1-GS	ERTarget27-GS	AKT/mTOR-GS.NoPAGs	Gene70-GS.NoPAGs	ERTarget27-GS.NoPAGs	E2FmotifCellCycleAssociated-GS.NoPAGs	MacTh1-GS	CIN70-GS.NoPAGs	E2F3-GS.NoPAGs	MYC-GS.NoPAGs	IGF1-GS.NoPAGs	CASP3-GS	CASP3-GS.NoPAGs	GDNF-GS.NoPAGs	STAT1-GS	PTEN-GS.NoPAGs	GDNF-GS	STAT1-GS.NoPAGs	MYC-GS	Inflammatory-GS	Bcell-GS	Tcell-GS	obesity-GS	obesity-GS.NoPAGs
Change.Ki67	Change.Ki67		0	2.11857e-05	4.2865e-05	0.00010466	0.000130306	0.000215557	0.000437479	0.000500832	0.00148965	0.00185265	0.00310532	0.00345045	0.00530459	0.00543717	0.0116346	0.0130596	0.0220894	0.0232028	0.031983	0.042499	0.0611076	0.0944476	0.148462	0.161496	0.185953	0.224851	0.237076	0.244594	0.252938	0.257113	0.258614	0.27731	0.292957	0.304067	0.305782	0.376333	0.41958	0.450384	0.464201	0.480317	0.507682	0.529909	0.533523	0.555485	0.560651	0.567065	0.600545
Surgery.Ki67	Surgery.Ki67	0.837342		0.15811	0.312423	0.386877	0.374717	0.326246	0.69061	0.589963	0.140394	0.537946	0.468165	0.000971297	0.115449	0.00195981	0.623617	0.195039	0.204402	0.870258	0.434162	0.679483	0.0699393	0.119815	0.176433	0.580287	0.0325674	0.126634	0.84039	0.053322	0.906189	0.32275	0.772619	0.603219	0.469747	0.454174	0.200037	0.241637	0.676179	0.806365	0.813655	0.698612	0.850659	0.260255	0.756177	0.796895	0.809376	0.190939	0.16535
change.E2F4activation-GS	E2F4activation-GS	0.376156	0.127526		0	0	0	0	0	0	0	0	0	1.83413e-05	0	1.14089e-05	0	0	2.56262e-12	0	4.03632e-09	0	0.503835	8.93884e-08	0.352902	1.37483e-07	0.00545128	0.000160253	0.0023303	0.00390214	2.39615e-06	0.0792134	0	0.208851	8.70415e-14	2.11172e-05	0.00241368	0.00402649	0.00305829	0.973932	5.77316e-15	0.00160297	0.953347	7.45537e-12	0.158162	0.961489	0.0677478	0.00212107	0.00156724
change.DiLeoRBloss-GS	DiLeoRBloss-GS	0.362953	0.0914501	0.918584		0	0	0	0	0	0	0	0	5.03628e-05	2.61986e-11	2.34951e-05	0	4.08824e-11	8.73079e-13	0	4.57812e-12	0	0.0469043	0.00200149	0.0112717	4.44089e-16	0.077865	0.0855103	0.109451	0.0505129	0.00156934	0.0833717	0	0.0102234	0	9.74776e-13	0.868575	0.952185	0.0633498	0.441637	4.5949e-07	0.0333893	0.423435	1.55431e-15	0.0544995	0.865703	0.212672	4.90751e-09	4.27126e-09
change.JClinInvest2007RBloss	JClinInvest2007RBloss-GS	0.345354	0.07838	0.961062	0.972339		0	0	0	0	0	0	0	5.7233e-05	5.77316e-14	2.95354e-05	0	4.4853e-14	1.08802e-13	0	4.23941e-10	0	0.0751861	0.00024655	0.037295	2.23579e-10	0.0687349	0.0279288	0.0221643	0.0438125	0.000416991	0.111076	0	0.10257	0	8.5028e-08	0.072883	0.10083	0.0260417	0.727873	6.19398e-11	0.0139501	0.720628	5.77316e-15	0.128682	0.793705	0.179472	9.24202e-06	7.17439e-06
change.Ignatiadis2012GGIAll	GGI-GS	0.34087	0.0804004	0.94821	0.981792	0.982729		0	0	0	0	0	0	2.67755e-05	1.77636e-15	1.21538e-05	0	1.55431e-15	7.41629e-14	0	2.16345e-10	0	0.0544059	6.88322e-05	0.0217099	4.21219e-13	0.054622	0.0108119	0.0574891	0.0374475	0.0011969	0.111473	0	0.0529267	0	6.86589e-10	0.118141	0.164084	0.0126871	0.692397	7.71179e-11	0.00601627	0.688504	2.22045e-16	0.095818	0.877378	0.147927	3.40651e-07	2.5835e-07
change.Ignatiadis2012CIN70All	CIN70-GS	0.330305	0.0888852	0.952829	0.959775	0.978456	0.981953		0	0	0	0	0	7.32051e-07	0	3.13948e-07	0	0	4.75175e-14	0	3.43325e-12	0	0.0480999	2.04271e-06	0.020498	7.0949e-11	0.00914427	0.0010198	0.11294	0.00460235	0.000402695	0.0114947	0	0.0283757	0	5.6415e-08	0.0455968	0.0653806	0.00952341	0.347489	5.84199e-13	0.00327972	0.331905	2.22045e-16	0.016977	0.470324	0.0198912	3.22923e-05	3.03705e-05
change.E2FmotifCellCycleAssociatedAll	E2FmotifCellCycleAssociated-GS	0.314772	0.0360979	0.854926	0.844518	0.855107	0.828305	0.841806		0	0	0	0	2.50815e-05	3.5878e-12	1.80455e-05	0	1.10623e-12	7.42152e-10	0	6.83009e-13	0	0.650882	9.84273e-08	0.621963	6.12901e-11	0.000794345	6.98382e-05	0.0103426	0.00060859	2.79776e-14	0.00612243	1.95399e-14	0.00682759	5.50671e-14	9.00981e-09	0.429037	0.427723	0.308091	0.233546	2.73722e-08	0.324006	0.198849	9.23492e-11	0.0434711	0.756364	0.102702	0.000758494	0.000791674
change.Ignatiadis2012GENE70All	Gene70-GS	0.311707	0.0488596	0.837231	0.754526	0.804912	0.780602	0.753741	0.741425		0	2.22355e-12	0	0.0308899	0	0.0333702	0	0	3.69957e-06	8.28151e-11	0.00181938	0	0.200279	2.66351e-05	0.201717	0.000126803	0.275675	0.00379333	0	0.329743	5.36601e-08	0.471155	1.09281e-10	0.636013	4.86169e-08	0.00153477	1.81266e-05	2.72864e-05	8.03189e-05	0.0217231	3.05311e-13	0.000396941	0.0206498	5.87967e-07	0.131817	0.0887573	0.862039	0.00287608	0.00137091
change.E2Factivation-GS	E2Factivation-GS	0.285711	0.133156	0.840346	0.699245	0.783815	0.763673	0.807786	0.745462	0.693506		3.9968e-15	0	1.50942e-06	0	1.46155e-06	0	0	0	0	1.24237e-07	0	0.717896	3.4861e-14	0.925475	0.0185468	1.23538e-05	1.37775e-09	0.00657727	1.44024e-05	8.883e-10	0.026695	0	0.264575	2.79232e-10	0.153208	3.14072e-09	9.73141e-09	0.00102152	0.992497	0	0.000623821	0.990346	2.09574e-08	0.142791	0.894849	0.00471651	0.914532	0.996461
change.removedPAGs	removedPAGs	0.280207	0.0558337	0.803512	0.90797	0.86652	0.898464	0.88984	0.748683	0.557263	0.6102		1.02599e-09	7.57487e-07	1.88185e-08	1.67695e-07	0	1.68889e-08	1.72751e-12	0	1.74971e-13	0	0.000357091	0.00020968	6.35909e-06	0	0.0134874	0.0091786	0.487455	0.00587902	0.0467139	0.0017629	0	0.000170029	0	4.44089e-16	0.357099	0.29854	0.142404	0.0731482	5.3769e-07	0.0615615	0.0631788	0	0.000349031	0.0685696	0.0165217	7.0066e-10	2.09891e-09
change.PAGs	PAGs	0.26671	0.0657442	0.822977	0.659317	0.747557	0.714473	0.7598	0.770423	0.790338	0.868183	0.495169		0.00167505	0	0.00216034	0	0	6.1993e-09	1.36154e-09	9.53792e-08	8.88178e-15	0.025592	5.19584e-14	0.0286767	0.244687	0.00159545	2.50831e-09	6.21038e-07	0.00170158	6.16396e-13	0.0994641	0	0.342746	2.17114e-05	0.737324	9.31768e-11	6.62763e-10	8.21238e-05	0.45824	0	0.000130242	0.476404	0.000331404	0.722437	0.627415	0.0176981	0.282527	0.345696
change.ERGNoPAGs	ERG-GS.NoPAGs	0.263871	0.292683	0.359653	0.341533	0.339157	0.352995	0.411082	0.354156	0.185879	0.400259	0.410579	0.267991		1.21333e-08	0	2.15204e-05	2.17145e-08	0.000270619	4.10567e-07	2.88823e-09	0.000295145	0.762052	3.32588e-07	0.726271	0.000350726	0	2.72234e-06	0.181113	0	0.0114111	7.94805e-05	1.91266e-08	6.40025e-05	1.07458e-05	0.00126605	0.830907	0.74456	0.0884154	0.00243602	0.00160232	0.0205864	0.00188473	3.21751e-05	1.53543e-05	0.0190175	2.75898e-06	0.0112081	0.0231484
change.Creighton2010PI3KNoPAGs	PI3K-GS.NoPAGs	0.251961	0.142085	0.675814	0.533788	0.588949	0.615832	0.634691	0.55285	0.637683	0.723371	0.4607	0.65191	0.466151		1.86144e-08	0	0	8.60567e-08	2.22116e-11	0.00624117	0	0.259727	0	0.321256	9.36372e-06	3.05268e-06	2.66454e-14	0.000156224	6.00972e-06	1.57454e-07	0.128767	0	0.790307	5.15632e-12	0.000380503	1.61569e-07	2.44321e-07	5.24505e-06	0.566733	0	7.77897e-06	0.549229	1.00057e-10	0.305031	0.712255	0.00565888	0.0285777	0.0229632
change.ERGs-GS	ERG-GS	0.251261	0.275442	0.367803	0.355312	0.351244	0.36673	0.423281	0.359936	0.183265	0.400749	0.432016	0.261802	0.994742	0.460837		1.52762e-05	2.74563e-08	0.00023106	7.94463e-08	1.59314e-09	0.000210014	0.951156	5.71873e-07	0.471017	0.000173999	0	4.74742e-06	0.131583	0	0.0148385	8.43135e-05	6.55709e-09	4.71689e-05	3.48582e-06	0.000784084	0.930517	0.836912	0.0909505	0.00260681	0.00132261	0.017476	0.00206577	1.0661e-05	1.18199e-05	0.0232978	4.70457e-06	0.00652105	0.014786
change.Ignatiadis2012PTENAll	PTEN-GS	0.228693	0.0444977	0.871437	0.732333	0.82112	0.815155	0.858199	0.731143	0.749293	0.88102	0.687699	0.848106	0.356858	0.73802	0.362818		0	1.13358e-11	0	2.99756e-06	0	0.534065	2.22045e-15	0.585696	0.00457955	0.00478403	2.05167e-10	0.00208103	0.00340608	2.95212e-07	0.0210625	0	0.595013	3.37508e-14	0.0755188	1.41688e-09	2.9992e-09	1.79495e-05	0.532659	0	1.47988e-05	0.557628	1.91491e-12	0.181836	0.735228	0.0090404	0.409184	0.392577
change.Creighton2010PI3KAll	PI3K-GS	0.225082	0.117153	0.680373	0.529353	0.590996	0.617086	0.640181	0.563589	0.637304	0.746092	0.462052	0.672711	0.458902	0.995147	0.455931	0.763774		5.12521e-08	5.3928e-12	0.00524273	0	0.298671	0	0.339327	3.1854e-05	2.97684e-06	2.66454e-15	0.000159083	5.72185e-06	4.58913e-08	0.0986824	0	0.778716	1.4353e-12	0.00112443	2.90574e-08	5.00217e-08	7.20007e-06	0.603023	0	9.9884e-06	0.583378	3.58287e-11	0.284812	0.741417	0.00362393	0.0538006	0.044277
change.E2FactivationNonCellCycleNoPAGs	E2Factivation-GS.NoPAGs	0.207954	0.114755	0.55596	0.565701	0.583689	0.586889	0.590542	0.498781	0.386299	0.729376	0.559565	0.47431	0.308628	0.441048	0.311887	0.541967	0.447888		2.4083e-12	2.04294e-05	3.1708e-13	0.16701	0.000124861	0.0373738	0.000543425	0.00255602	0.00168992	0.984456	0.00233811	0.00223713	0.188894	8.03227e-10	0.0515704	3.33156e-09	0.00438572	0.00986959	0.0118402	0.217639	0.488691	2.34345e-06	0.171606	0.477625	3.0889e-08	0.122447	0.896404	0.313971	0.302349	0.273006
change.Desmedt2008AURKAAll	AURKA-GS	0.206287	0.0148168	0.77728	0.845615	0.822061	0.862126	0.868466	0.699454	0.522183	0.634327	0.955531	0.491979	0.419466	0.535417	0.442113	0.742713	0.549039	0.556531		6.66978e-12	0	1.0384e-05	9.24986e-06	7.41339e-07	0	0.0124419	0.000661011	0.352142	0.00438618	0.0380682	3.00302e-05	0	0.000505658	0	2.81108e-13	0.861289	0.862657	0.146974	0.0142901	1.48384e-11	0.0602672	0.0126621	0	7.98914e-06	0.0757121	0.000879931	3.3989e-07	7.83736e-07
change.Ignatiadis2012E2F3All	E2F3-GS	0.195113	0.0708631	0.479415	0.550576	0.504927	0.512153	0.553259	0.567882	0.265996	0.43611	0.579678	0.439673	0.483339	0.234271	0.490194	0.389633	0.239004	0.35777	0.547033		0.000956316	0.0368169	0.00144022	0.0097164	6.58111e-05	2.04038e-05	0.00576568	0.100057	3.01151e-06	0.0102181	2.41095e-09	4.27884e-11	0	7.79615e-06	0.000421989	0.345855	0.328316	0.544288	1.78409e-08	0.110853	0.960505	8.69907e-09	3.76692e-05	2.52641e-10	0.000687459	5.9002e-07	0.033122	0.051398
change.Ignatiadis2012GGINoPAGs	GGI-GS.NoPAGs	0.184745	-0.0374701	0.7767	0.731958	0.762379	0.805946	0.778407	0.642806	0.691103	0.725808	0.706516	0.604059	0.306824	0.721714	0.313838	0.808999	0.731412	0.574588	0.744352	0.281141		0.417552	7.50703e-09	0.367081	8.564e-08	0.0403231	4.38138e-06	0.00369002	0.046096	0.000224122	0.174955	0	0.768224	0	1.07473e-05	4.51741e-05	7.84288e-05	0.00161509	0.410658	0	0.00189421	0.395597	0	0.366632	0.831739	0.231244	0.000163887	0.000112393
change.VerhaeghCR2014TableS1WntTarget34GenesAll	WntTarget34-GS	0.170767	0.163309	-0.0580236	-0.171354	-0.153658	-0.16595	-0.170447	0.0392986	0.110921	0.0313775	-0.302819	0.192123	0.0262999	0.0976761	-0.00532143	-0.0539801	0.0901034	-0.119618	-0.369393	-0.179892	-0.0703395		0.000854391	0	0.0268299	0.0112231	0.000718651	1.29e-05	0.0682832	5.17596e-07	0.00161772	0.00435306	0.0141044	5.52472e-06	0.0473479	0.0944501	0.136665	0.0229829	0.000497104	0.777424	0.100771	0.000547561	2.23798e-07	9.32612e-06	0.750775	0.148996	0.013003	0.017586
change.Ignatiadis2012AKTmTORAll	AKT/mTOR-GS	0.152727	0.140422	0.440541	0.263675	0.310553	0.335695	0.395618	0.439251	0.353088	0.593066	0.31387	0.58983	0.422465	0.67215	0.41469	0.614312	0.691861	0.324233	0.371335	0.271599	0.472006	0.28371		0.011012	0.09629	7.95074e-10	0	0.0132599	5.23448e-09	2.17179e-10	0.00737018	3.27434e-11	0.213211	0.000471521	0.348067	3.75696e-06	5.8251e-06	1.41781e-06	0.844025	2.22045e-16	1.54655e-06	0.932949	0.00573413	0.108632	0.011341	2.04033e-05	0.434564	0.399921
change.VerhaeghCR2014TableS1WntTarget34GenesNoPAGs	WntTarget34-GS.NoPAGs	0.132157	0.122179	-0.0805726	-0.21751	-0.179446	-0.197444	-0.199273	-0.0428153	0.11057	0.00812605	-0.377544	0.188367	-0.0304068	0.0860089	-0.0625598	-0.0473271	0.0828651	-0.179373	-0.410896	-0.22183	-0.0782363	0.943249	0.218194		0.000303035	0.174757	0.00890099	5.75102e-06	0.416194	6.87641e-05	0.000673161	0.0161693	0.00243507	4.87363e-06	0.000645564	0.00561994	0.00997172	0.0264196	0.000372359	0.874855	0.102762	0.000349353	9.35725e-07	1.58572e-06	0.910012	0.100381	0.00124087	0.00205222
change.Ignatiadis2012IGF1All	IGF1-GS	0.128083	-0.0501342	0.434733	0.627807	0.511804	0.57212	0.523768	0.525261	0.323929	0.202424	0.695644	0.100807	0.3032	0.371131	0.317642	0.242615	0.349888	0.293786	0.65178	0.336541	0.441113	-0.190572	0.14373	-0.306273		0.0638649	0.276622	0.435908	0.0540329	0.0963764	0.0849406	4.55352e-05	0.0043426	1.13523e-11	0	2.18663e-08	3.89264e-08	0.358957	0.129112	0.726481	0.290422	0.105016	3.63389e-11	0.0164591	0.258117	0.40288	0	0
change.VerhaeghCR2014TableS2ERTarget27GenesAll	ERTarget27-GS	0.121054	0.192096	0.237952	0.152283	0.157141	0.165803	0.223573	0.285358	0.0944883	0.366453	0.212184	0.269159	0.791396	0.389346	0.776978	0.241454	0.389742	0.257629	0.214594	0.357792	0.176724	0.217637	0.498016	0.117486	0.15995		4.26003e-09	0.512349	0	0.000110554	0.0013657	0.00108288	0.00232206	0.0656651	0.105536	0.847147	0.74354	0.0308809	0.0694961	0.0260921	0.00967793	0.0555082	0.161587	0.00528237	0.00273225	0.000193493	0.509617	0.629351
change.Ignatiadis2012AKTmTORNoPAGs	AKT/mTOR-GS.NoPAGs	0.111151	0.137915	0.319291	0.148556	0.189245	0.21873	0.279665	0.335421	0.247561	0.491845	0.223466	0.484978	0.391147	0.595229	0.382299	0.512716	0.612994	0.267779	0.289469	0.236433	0.383592	0.287606	0.980465	0.224344	0.094303	0.478778		0.0380041	2.33421e-08	1.13796e-09	0.00536138	2.60999e-08	0.130654	0.00453839	0.640712	9.10588e-06	1.13827e-05	2.42861e-05	0.867868	4.43201e-13	2.71151e-05	0.785531	0.0311054	0.0684046	0.00688676	7.50598e-06	0.196551	0.1653
change.Ignatiadis2012GENE70NoPAGs	Gene70-GS.NoPAGs	0.108292	0.0182693	0.259931	0.138386	0.196781	0.163906	0.137055	0.220022	0.663711	0.232829	-0.0602673	0.413489	-0.115789	0.319799	-0.130436	0.262721	0.319437	-0.00169252	-0.0806994	-0.142145	0.248278	0.365716	0.212694	0.379187	-0.067608	-0.0568725	0.178792		0.261297	6.20048e-05	0.000520138	0.773809	0.0125423	0.634149	0.370537	3.24855e-07	6.14138e-07	4.55594e-05	2.27894e-06	0.00037313	0.00142437	1.41471e-06	0.412552	3.20304e-06	0.00122088	0.0385299	0.829439	0.61489
change.VerhaeghCR2014TableS2ERTarget27GenesNoPAGs	ERTarget27-GS.NoPAGs	0.106585	0.173962	0.246825	0.168671	0.173793	0.179304	0.242484	0.291298	0.0845186	0.363831	0.235904	0.267613	0.803166	0.378469	0.791406	0.250346	0.37927	0.259848	0.243757	0.38956	0.171978	0.157394	0.476333	0.0705443	0.166203	0.98945	0.457989	-0.0973564		0.000181892	9.7193e-05	0.000207115	0.000923352	0.0213007	0.0971322	0.968426	0.82968	0.0556107	0.0178557	0.0213482	0.0153977	0.0133543	0.058857	0.000457334	0.00283398	4.21665e-05	0.482017	0.609622
change.E2FmotifCellCycleAssociatedNoPAGs	E2FmotifCellCycleAssociated-GS.NoPAGs	0.104732	0.0106909	0.393142	0.269554	0.299517	0.275954	0.300263	0.594805	0.447288	0.496781	0.1715	0.568787	0.21715	0.432881	0.209302	0.424149	0.449327	0.26094	0.178734	0.220374	0.312511	0.416135	0.512112	0.335714	0.143693	0.326612	0.494005	0.33766	0.31675		0.0322256	0.00255602	0.586083	0.000305656	0.164574	0.00191176	0.000827084	0.626619	0.968157	6.30259e-06	0.977291	0.90703	0.00750923	0.4394	0.225017	0.167377	0.193611	0.234758
change.MacTh1-GS	MacTh1-GS	0.103821	0.0895272	-0.151605	-0.149571	-0.137762	-0.137611	-0.216935	-0.234797	0.0625402	-0.190738	-0.266759	-0.142391	-0.332968	-0.131388	-0.331841	-0.19841	-0.142718	-0.113769	-0.350946	-0.485436	-0.117432	0.268827	-0.229671	0.289064	-0.148825	-0.272856	-0.238401	0.294742	-0.329109	-0.18445		6.05054e-06	2.23711e-06	1.3304e-05	0.116144	0.817529	0.942082	0.0421974	0	0.053258	0.17566	0	4.43302e-05	0	5.65779e-05	0	0.293266	0.243451
change.Ignatiadis2012CIN70NoPAGs	CIN70-GS.NoPAGs	0.103496	-0.0262095	0.73148	0.667286	0.712926	0.736474	0.805151	0.597678	0.51932	0.74305	0.673056	0.680234	0.460497	0.689186	0.473637	0.833699	0.711482	0.497903	0.773944	0.528895	0.701414	-0.243957	0.531574	-0.206677	0.343391	0.27828	0.456575	0.0249634	0.314121	0.257629	-0.378358		0.0102285	0	0.00235468	8.63136e-05	9.03788e-05	0.00402499	0.0181232	0	0.000697469	0.0164643	0	5.83354e-05	0.0529267	2.5603e-06	0.104078	0.119
change.Ignatiadis2012E2F3NoPAGs	E2F3-GS.NoPAGs	0.0995499	0.0471287	0.108853	0.220359	0.141113	0.166964	0.188718	0.231797	-0.0410984	0.0966931	0.318106	0.0822823	0.337065	-0.0230978	0.342742	0.0461565	-0.0244074	0.167915	0.295357	0.862897	0.0255975	-0.210838	0.107824	-0.258838	0.24402	0.260019	0.130748	-0.214355	0.281943	0.0472783	-0.39421	0.220344		0.0425683	0.00541442	0.00498026	0.00749615	0.135247	3.90295e-08	0.229923	0.347837	2.29933e-08	0.0554498	1.54642e-08	0.000133145	8.40558e-05	0.104625	0.180042
change.Ignatiadis2012MYCNoPAGs	MYC-GS.NoPAGs	0.0963829	-0.0655112	0.585556	0.644787	0.636444	0.6543	0.661129	0.589316	0.448576	0.509432	0.700562	0.356703	0.368816	0.549461	0.387246	0.593355	0.561243	0.481671	0.773096	0.374184	0.658022	-0.379841	0.296872	-0.381875	0.541953	0.158892	0.242855	-0.0413253	0.198052	0.306092	-0.365189	0.657098	0.174815		0.483847	0.45853	0.346317	0.338798	0.00136146	2.23645e-09	0.446751	0.00136978	0	2.72353e-06	0.835969	0.00169916	1.585e-05	2.1817e-05
change.Ignatiadis2012IGF1NoPAGs	IGF1-GS.NoPAGs	0.0942018	-0.0678245	0.35719	0.564721	0.441209	0.499642	0.446633	0.469794	0.270086	0.123605	0.626535	0.0291314	0.274639	0.301472	0.285651	0.153485	0.277407	0.243759	0.575623	0.299262	0.368813	-0.171015	0.0813826	-0.289994	0.989656	0.139921	0.0405278	-0.0776754	0.143372	0.120303	-0.13586	0.259673	0.238136	0.483847		1.20004e-10	2.48291e-10	0.617679	0.11621	0.562665	0.553741	0.0950752	6.65594e-09	0.0244034	0.296993	0.538272	0	0
change.Desmedt2008CASP3All	CASP3-GS	0.0938697	0.115863	0.259058	0.0143742	0.154873	0.135128	0.172369	0.0686226	0.359858	0.482361	-0.0798751	0.520969	0.0185494	0.432527	0.00757487	0.491528	0.455209	0.221378	0.015179	-0.0817555	0.343537	0.144522	0.386054	0.237128	-0.458814	0.0167447	0.371598	0.422798	0.00343869	0.264794	0.0200419	0.331392	-0.240381	0.0643304	-0.518348		0	0.0254665	0.0952735	8.88178e-16	0.0619366	0.0722278	0.547019	0.197112	0.226166	0.105555	6.58037e-08	2.80245e-07
change.Desmedt2008CASP3NoPAGs	CASP3-GS.NoPAGs	0.0811343	0.105927	0.246005	0.00520925	0.141825	0.120442	0.159058	0.0688177	0.352658	0.468855	-0.0901278	0.500032	0.0282997	0.426803	0.0178812	0.482899	0.448205	0.216062	0.0150278	-0.0847674	0.333221	0.128758	0.378979	0.221081	-0.451458	0.0284167	0.367842	0.413652	0.018686	0.284445	0.00631158	0.330509	-0.229197	0.0816775	-0.510687	0.974973		0.0283465	0.120599	0	0.0627895	0.093309	0.443444	0.22545	0.269302	0.149959	1.27719e-08	6.04635e-08
change.GDNFsignatureNoPAGs	GDNF-GS.NoPAGs	0.0740451	0.0378792	0.253102	0.160258	0.191552	0.214013	0.222408	0.0883719	0.332768	0.279627	0.126919	0.332344	0.14721	0.380686	0.146064	0.360028	0.3755	0.106794	0.125495	-0.0526388	0.268866	0.195615	0.401211	0.191079	0.0795678	0.185889	0.354726	0.343381	0.16514	0.0422447	0.175124	0.246015	-0.129222	-0.0829554	0.0433422	0.192284	0.188752		2.66274e-09	9.20732e-06	0	4.76479e-09	0.389138	0.00743884	0.0823791	0.904272	0.305711	0.327256
change.STAT1-GS	STAT1-GS	0.0692524	0.0222347	-0.00283875	-0.0667691	-0.0302214	-0.0343576	-0.0814799	-0.103214	0.197425	0.000816994	-0.154731	0.0643718	-0.258828	0.0497367	-0.257136	0.0541654	0.0451566	-0.0600966	-0.210443	-0.461368	0.0713833	0.295727	0.0170911	0.301932	-0.13127	-0.156716	-0.0144522	0.393923	-0.203609	-0.00346795	0.76532	-0.203146	-0.451424	-0.27293	-0.135836	0.144166	0.134241	0.484284		0.0872905	2.77256e-07	0	0.00223183	0	0.000140093	0	0.780418	0.682658
change.Ignatiadis2012PTENNoPAGs	PTEN-GS.NoPAGs	0.0671625	-0.0213818	0.607097	0.417852	0.525154	0.522915	0.569257	0.45597	0.57491	0.688673	0.415584	0.657495	0.269057	0.662442	0.273612	0.877709	0.695337	0.393488	0.539362	0.137848	0.704487	-0.0245537	0.629969	0.0136816	0.0303824	0.191489	0.571676	0.301888	0.197981	0.37769	-0.166735	0.688552	-0.104014	0.486304	-0.0502586	0.622344	0.637782	0.371413	0.147727		2.50539e-05	0.0934427	2.13974e-08	0.516124	0.814999	0.03102	0.276122	0.291829
change.GDNFsignatureAll	GDNF-GS	0.0647679	0.035116	0.269047	0.183246	0.21117	0.235275	0.251317	0.0855234	0.300571	0.290752	0.16134	0.323403	0.199137	0.374221	0.204278	0.363365	0.370047	0.118345	0.16214	0.00430202	0.265018	0.14185	0.399889	0.141035	0.0916496	0.221944	0.35277	0.271861	0.208175	-0.00247293	0.117242	0.288274	-0.0814213	-0.0660253	0.0514097	0.161111	0.160594	0.985518	0.425032	0.354175		4.43549e-07	0.527314	0.0638403	0.0254589	0.480983	0.256312	0.287146
change.Ignatiadis2012Immune2STAT1NoPAGs	STAT1-GS.NoPAGs	0.0607982	0.0170796	-0.00508243	-0.0694566	-0.0310604	-0.0348161	-0.084143	-0.111272	0.199039	-0.00105112	-0.16036	0.0618038	-0.26514	0.0519951	-0.262901	0.0509072	0.0476197	-0.061633	-0.214072	-0.470221	0.0737001	0.29362	0.00730906	0.303283	-0.140128	-0.165208	-0.0236367	0.401244	-0.212482	-0.0101454	0.775237	-0.206121	-0.45818	-0.272786	-0.144252	0.155224	0.14502	0.477451	0.998307	0.144961	0.418359		0.00242222	0	0.000103334	0	0.818882	0.716133
change.Ignatiadis2012MYCAll	MYC-GS	0.057655	-0.101867	0.545976	0.61751	0.607102	0.62989	0.632226	0.521061	0.414286	0.459348	0.683563	0.304395	0.349707	0.520233	0.368949	0.558628	0.530675	0.454429	0.763794	0.346857	0.63406	-0.428027	0.236582	-0.407453	0.530534	0.121154	0.185645	-0.0710955	0.163028	0.229148	-0.343884	0.654921	0.165247	0.986627	0.473457	0.0522827	0.0665057	-0.0747098	-0.260999	0.459087	-0.0548727	-0.25897		5.85334e-06	0.844069	0.00410676	4.81006e-06	7.0368e-06
change.Inflammatory-GS	Inflammatory-GS	0.0571503	0.0281639	-0.122144	-0.165886	-0.131416	-0.143932	-0.205175	-0.174071	0.130358	-0.126798	-0.303302	-0.0308507	-0.36273	-0.0889306	-0.367203	-0.115598	-0.0927178	-0.133582	-0.373778	-0.510502	-0.0783094	0.371198	-0.138704	0.399507	-0.206131	-0.238801	-0.157326	0.388586	-0.297532	-0.0670959	0.945235	-0.338801	-0.46315	-0.39114	-0.193674	0.111701	0.105014	0.229412	0.851239	-0.0563652	0.159965	0.857024	-0.3789		6.85301e-06	0	0.813059	0.691257
change.Bcell-GS	Bcell-GS	0.0541189	0.0233456	-0.00419471	-0.0146912	0.0227149	-0.0134036	-0.0626573	0.0269486	0.147054	-0.0114818	-0.157233	-0.0421472	-0.201639	-0.0320335	-0.195176	-0.0293727	-0.0286606	-0.0113111	-0.153385	-0.288597	0.0184567	-0.0275876	-0.217331	0.00981855	-0.0980051	-0.255956	-0.231558	0.27549	-0.255034	0.105112	0.339372	-0.166964	-0.322968	0.0179861	-0.0904157	0.104853	0.0957468	-0.150049	0.321964	-0.0203248	-0.192293	0.327924	0.0170861	0.376315		1.98073e-11	0.481	0.338428
change.Tcell-GS	Tcell-GS	0.0534144	-0.0218822	-0.157697	-0.10795	-0.116223	-0.125202	-0.200224	-0.141059	0.0150961	-0.241833	-0.206014	-0.203885	-0.390937	-0.236941	-0.382446	-0.2239	-0.248746	-0.0873086	-0.283041	-0.414236	-0.103722	0.124876	-0.357793	0.142011	-0.0725734	-0.315501	-0.374812	0.178314	-0.344801	-0.119515	0.770008	-0.392108	-0.331899	-0.267647	-0.0534266	-0.139913	-0.124583	-0.0104478	0.718632	-0.185738	-0.0611648	0.71854	-0.245488	0.817574	0.536543		0.216615	0.174486
change.Creighton2012ObesityAll	obesity-GS	0.052544	-0.118229	0.262253	0.4771	0.37135	0.422125	0.349642	0.286397	0.254661	-0.0093235	0.499418	-0.093157	0.217677	0.188482	0.233065	0.0716077	0.166362	0.0894231	0.422157	0.183519	0.318842	-0.213279	-0.0678058	-0.27511	0.788517	0.0572408	-0.11184	0.0187128	0.061021	-0.112575	0.0911132	0.140504	0.140284	0.362183	0.79606	-0.444608	-0.465519	0.0888061	0.0242147	-0.0944007	0.0983759	0.0198908	0.382088	0.0205419	0.0611624	0.107031		0
change.Creighton2012ObesityNoPAGs	obesity-GS.NoPAGs	0.048073	-0.125361	0.269586	0.478747	0.375559	0.426022	0.350744	0.285433	0.272766	-0.000385329	0.487036	-0.0817825	0.195384	0.195643	0.209409	0.0741709	0.173417	0.0950128	0.410078	0.168038	0.326291	-0.204083	-0.0730297	-0.263062	0.778474	0.0419106	-0.120098	0.043686	0.0443372	-0.102949	0.101071	0.134816	0.116072	0.356617	0.787735	-0.424881	-0.445723	0.0849528	0.0355063	-0.0913839	0.0922716	0.0315823	0.375878	0.0344918	0.0830188	0.117559	0.995781
change.Desmedt2008VEGFAll	VEGF-GS	0.0303043	-0.0190089	0.163016	0.315099	0.229107	0.272871	0.276812	0.253188	-0.0697762	0.0962835	0.504217	-0.0555728	0.279007	0.076444	0.283846	0.116572	0.075222	0.266187	0.496228	0.324591	0.22274	-0.208802	0.151376	-0.281439	0.585007	0.193713	0.136375	-0.391148	0.214204	-0.0388743	-0.469969	0.224776	0.285509	0.357795	0.584318	-0.416867	-0.408141	-0.0134402	-0.40679	0.0133499	0.0188031	-0.417706	0.347147	-0.506112	-0.319984	-0.354485	0.374457	0.357981
change.Desmedt2008VEGFNoPAGs	VEGF-GS.NoPAGs	0.0303043	-0.0190089	0.163016	0.315099	0.229107	0.272871	0.276812	0.253188	-0.0697762	0.0962835	0.504217	-0.0555728	0.279007	0.076444	0.283846	0.116572	0.075222	0.266187	0.496228	0.324591	0.22274	-0.208802	0.151376	-0.281439	0.585007	0.193713	0.136375	-0.391148	0.214204	-0.0388743	-0.469969	0.224776	0.285509	0.357795	0.584318	-0.416867	-0.408141	-0.0134402	-0.40679	0.0133499	0.0188031	-0.417706	0.347147	-0.506112	-0.319984	-0.354485	0.374457	0.357981
change.Ignatiadis2012BetaCateninNoPAGs	BetaCatenin-GS.NoPAGs	0.0302704	-0.0714153	0.0476295	0.235421	0.152453	0.176149	0.140518	0.0548971	-0.0399668	-0.12851	0.281675	-0.264621	0.108892	-0.0806118	0.12588	-0.0666764	-0.0839674	-0.0209443	0.270671	0.130365	0.0844796	-0.423964	-0.262934	-0.402088	0.451341	-0.103127	-0.283758	-0.227451	-0.0751536	-0.246078	-0.244591	0.0723295	0.165696	0.30916	0.468974	-0.435211	-0.445113	-0.16652	-0.26913	-0.164828	-0.123451	-0.271715	0.340767	-0.32949	-0.0133889	-0.130046	0.570296	0.560156
change.Ignatiadis2012Stroma2PLAUAll	Stroma.2.PLAU-GS	0.0215893	0.00511728	-0.348605	-0.303683	-0.346391	-0.338928	-0.406048	-0.31135	-0.13448	-0.430846	-0.410706	-0.258602	-0.311692	-0.284739	-0.332333	-0.498683	-0.318974	-0.375988	-0.550732	-0.301612	-0.38087	0.453268	-0.268121	0.445737	-0.0575895	-0.148517	-0.25399	0.175895	-0.194279	-0.219769	0.547839	-0.563638	-0.162794	-0.619262	-0.00288997	-0.248332	-0.263106	0.150644	0.343557	-0.527719	0.104214	0.345274	-0.613877	0.544049	-0.0131792	0.392493	0.140316	0.143498
change.Ignatiadis2012BetaCateninAll	BetaCatenin-GS	0.0173927	-0.0747922	0.0127988	0.223095	0.125778	0.149707	0.116818	0.0606234	-0.0800507	-0.175637	0.284967	-0.3088	0.10877	-0.125522	0.124988	-0.124778	-0.134319	-0.0507511	0.25796	0.16894	0.0246074	-0.437026	-0.283968	-0.429114	0.510023	-0.0920154	-0.295698	-0.273495	-0.0645303	-0.250293	-0.234928	0.0432446	0.221691	0.29184	0.536404	-0.533987	-0.536348	-0.192206	-0.292142	-0.247625	-0.150107	-0.296893	0.323934	-0.328163	-0.0426397	-0.112506	0.614775	0.600942
change.Ignatiadis2012Stroma2PLAUNoPAGs	Stroma.2.PLAU-GS.NoPAGs	0.0170032	-0.000487809	-0.350615	-0.306609	-0.348566	-0.342815	-0.409906	-0.307404	-0.131319	-0.4343	-0.419286	-0.259085	-0.326973	-0.288382	-0.347937	-0.498678	-0.322037	-0.385996	-0.555829	-0.309909	-0.379631	0.458926	-0.269633	0.452814	-0.0634816	-0.160604	-0.255136	0.18805	-0.207009	-0.214091	0.552927	-0.570169	-0.168476	-0.618614	-0.00732368	-0.249259	-0.264579	0.147605	0.349205	-0.522422	0.0980295	0.350829	-0.614272	0.55278	-0.00148766	0.401502	0.138279	0.142413
change.Ignatiadis2012MAPKNoPAGs	MAPK-GS.NoPAGs	0.0110385	-0.0820086	-0.348234	-0.155107	-0.256604	-0.244562	-0.34682	-0.233392	-0.183358	-0.570626	-0.183026	-0.521957	-0.4727	-0.46251	-0.474539	-0.552868	-0.497112	-0.319701	-0.320115	-0.337277	-0.316833	0.0739391	-0.530167	0.0143254	0.250873	-0.463506	-0.501219	0.0351722	-0.496698	-0.312111	0.476256	-0.637548	-0.133372	-0.34643	0.325254	-0.587811	-0.595917	-0.103761	0.302229	-0.581114	-0.145537	0.301288	-0.334202	0.402658	0.188611	0.510321	0.399213	0.402581
change.FarmerP2009Stroma1NoPAGs	Stroma.1-GS.NoPAGs	0.00904691	0.0391349	-0.315023	-0.371905	-0.349537	-0.3723	-0.393596	-0.332714	-0.0871671	-0.286426	-0.549761	-0.0772511	-0.311165	-0.200096	-0.338913	-0.371681	-0.221656	-0.365238	-0.647112	-0.36625	-0.376105	0.500259	-0.180829	0.549781	-0.344235	-0.122832	-0.182631	0.247147	-0.158097	-0.167169	0.466013	-0.439128	-0.314369	-0.678776	-0.306653	0.0419959	0.0203736	0.223871	0.320413	-0.367408	0.181582	0.323159	-0.678773	0.511682	0.00855039	0.264213	-0.132607	-0.12609
change.Ignatiadis2012PIK3CANoPAGs	PIK3CA-GA.NoPAGs	0.00384434	0.0221938	-0.200756	-0.104551	-0.163838	-0.143966	-0.144518	-0.0868452	-0.287104	-0.175149	0.0629353	-0.27093	0.060199	-0.313956	0.0669935	-0.188323	-0.318525	0.0290898	-0.00082431	0.0996221	-0.174061	-0.059404	0.0123671	-0.112496	0.10955	0.0745537	0.054502	-0.29244	0.0659253	-0.174851	0.0748805	-0.184138	0.240318	-0.117416	0.132814	-0.349185	-0.333328	-0.142225	0.0173642	-0.20639	-0.106048	0.00318993	-0.122227	0.0458346	-0.122183	0.151185	0.138374	0.116055
change.FarmerP2009Stroma1All	Stroma.1-GS	0.00338709	0.0440476	-0.327285	-0.381836	-0.359989	-0.383041	-0.404692	-0.344693	-0.098327	-0.295259	-0.559901	-0.0878062	-0.316408	-0.21166	-0.344952	-0.384797	-0.233597	-0.369681	-0.659253	-0.374149	-0.385757	0.492181	-0.191762	0.540742	-0.354141	-0.126466	-0.191874	0.24322	-0.161199	-0.17311	0.460921	-0.450697	-0.319052	-0.683659	-0.314816	0.0413423	0.0188665	0.209282	0.314847	-0.380026	0.167315	0.317754	-0.683436	0.506107	0.0209394	0.262779	-0.140138	-0.132512
change.Ignatiadis2012MAPKAll	MAPK-GS	-0.00872513	-0.0724193	-0.392542	-0.202936	-0.304107	-0.290874	-0.393157	-0.273466	-0.225373	-0.601332	-0.224412	-0.55929	-0.469471	-0.47964	-0.471574	-0.593503	-0.515003	-0.340323	-0.362218	-0.354154	-0.350288	0.0680714	-0.536442	0.00420935	0.224427	-0.446425	-0.501195	0.0175056	-0.481475	-0.32269	0.474778	-0.66694	-0.130919	-0.366384	0.300732	-0.589308	-0.598995	-0.125812	0.281265	-0.612891	-0.167808	0.280768	-0.352985	0.394025	0.185236	0.496722	0.381627	0.384458
change.Ignatiadis2012Immune1All	Immune.1-GS	-0.0101714	-0.0329696	-0.196483	-0.115672	-0.134997	-0.151463	-0.182363	-0.164155	-0.113379	-0.285953	-0.133367	-0.214272	-0.24998	-0.356622	-0.245649	-0.253887	-0.366198	-0.130524	-0.209409	-0.168189	-0.197908	-0.142454	-0.334773	-0.122988	-0.130729	-0.292401	-0.323812	-0.0348698	-0.284884	-0.249303	0.29143	-0.329056	-0.092908	-0.132855	-0.105139	-0.182529	-0.216403	-0.102458	0.281412	-0.260033	-0.114999	0.27451	-0.105785	0.274802	0.345127	0.467847	0.0658132	0.0704859
change.Ignatiadis2012Immune1NoPAGs	Immune.1-GS.NoPAGs	-0.0101714	-0.0329696	-0.196483	-0.115672	-0.134997	-0.151463	-0.182363	-0.164155	-0.113379	-0.285953	-0.133367	-0.214272	-0.24998	-0.356622	-0.245649	-0.253887	-0.366198	-0.130524	-0.209409	-0.168189	-0.197908	-0.142454	-0.334773	-0.122988	-0.130729	-0.292401	-0.323812	-0.0348698	-0.284884	-0.249303	0.29143	-0.329056	-0.092908	-0.132855	-0.105139	-0.182529	-0.216403	-0.102458	0.281412	-0.260033	-0.114999	0.27451	-0.105785	0.274802	0.345127	0.467847	0.0658132	0.0704859
change.Ignatiadis2012PIK3CAAll	PIK3CA-GS	-0.0115432	0.0226029	-0.260472	-0.185197	-0.240284	-0.225061	-0.216847	-0.127061	-0.34881	-0.202898	-0.0270608	-0.28964	0.0465711	-0.33856	0.0482831	-0.244835	-0.345274	-0.00495561	-0.0893132	0.098393	-0.248337	0.00570676	0.00613356	-0.0499512	0.0341528	0.0899961	0.0562238	-0.31214	0.0828407	-0.142942	0.0289484	-0.233972	0.243069	-0.193274	0.0632329	-0.339889	-0.319769	-0.181612	-0.0193006	-0.25358	-0.144864	-0.0341284	-0.202029	0.0125744	-0.122973	0.133207	0.0410692	0.0216955
change.Ignatiadis2012SRCAll	SRC-GS	-0.0300841	-0.127416	0.0383767	0.230012	0.154424	0.171339	0.123603	0.0833772	0.0162326	-0.133585	0.323364	-0.317152	0.0973856	-0.145784	0.116091	-0.0541264	-0.14562	0.0737538	0.310443	0.0610234	0.118959	-0.436894	-0.257985	-0.476549	0.424339	-0.115955	-0.253092	-0.105409	-0.100068	-0.153834	-0.01514	-0.035021	0.136235	0.392982	0.439958	-0.380802	-0.371534	-0.24005	-0.0786314	-0.096015	-0.229275	-0.0821091	0.414442	-0.0959565	0.21771	0.138113	0.561736	0.555222
change.Ignatiadis2012SRCNoPAGs	SRC-GS.NoPAGs	-0.0373258	-0.134785	0.0250366	0.216691	0.142286	0.155566	0.107721	0.0693714	0.00308507	-0.150225	0.306975	-0.328574	0.0765219	-0.17702	0.0956518	-0.0721272	-0.177832	0.058031	0.291087	0.0540753	0.0947397	-0.442452	-0.285398	-0.47979	0.396969	-0.129966	-0.278322	-0.110587	-0.113772	-0.165894	-0.0174105	-0.0595357	0.136014	0.369818	0.414539	-0.385807	-0.376564	-0.255714	-0.0865795	-0.110438	-0.244386	-0.0893694	0.391333	-0.100959	0.21087	0.138023	0.532135	0.525779
change.SETNoPAGs	SET-GS.NoPAGs	-0.0397881	0.100353	0.178646	0.0797142	0.127324	0.141279	0.239108	0.115501	-0.0976246	0.361275	0.273778	0.226683	0.536889	0.278078	0.542893	0.373978	0.305385	0.244244	0.382046	0.375742	0.205253	-0.173637	0.494063	-0.191786	-0.0834943	0.539274	0.502283	-0.309077	0.569627	0.12392	-0.546791	0.494005	0.280553	0.283787	-0.145174	0.282855	0.28746	0.0104624	-0.400888	0.425651	0.0706077	-0.403453	0.271208	-0.53606	-0.361818	-0.568081	-0.212033	-0.227263
change.AlanMackay2007ESR1All	ESR1.1-GS	-0.0460474	0.0737222	0.201434	0.113721	0.153078	0.162809	0.265247	0.164516	-0.072271	0.370825	0.30776	0.244847	0.461194	0.254347	0.472749	0.405541	0.283728	0.253468	0.436011	0.410209	0.214579	-0.273617	0.460149	-0.288372	-0.0516291	0.40997	0.467291	-0.303556	0.450639	0.178422	-0.659584	0.529407	0.310458	0.372615	-0.115257	0.263877	0.283158	-0.0215101	-0.4801	0.467345	0.0315481	-0.483963	0.354346	-0.637855	-0.366233	-0.613389	-0.242377	-0.26049
change.SETAll	SET-GS	-0.052195	0.0898262	0.163691	0.068047	0.112296	0.12649	0.224085	0.106892	-0.116681	0.342489	0.267925	0.209316	0.535518	0.256776	0.543171	0.3534	0.283606	0.2281	0.371695	0.375515	0.18305	-0.176461	0.482183	-0.196556	-0.0859428	0.545747	0.492484	-0.326739	0.578129	0.122832	-0.546659	0.477383	0.28427	0.275293	-0.146813	0.260896	0.267076	0.00470198	-0.406721	0.404804	0.0667106	-0.40957	0.263813	-0.539845	-0.365438	-0.564725	-0.217818	-0.234451
change.AlanMackay2007ESR1NoPAGs	ESR1.1-GS.NoPAGs	-0.0548573	0.0544993	0.221525	0.145381	0.179504	0.191391	0.292659	0.188294	-0.0555556	0.377403	0.340342	0.252017	0.47648	0.266723	0.48844	0.419354	0.295035	0.269276	0.466915	0.434363	0.231977	-0.294005	0.462385	-0.311648	-0.0115989	0.413774	0.468574	-0.309004	0.45438	0.180495	-0.670759	0.552263	0.331665	0.404332	-0.074605	0.244854	0.26554	-0.0270803	-0.498795	0.470135	0.0268657	-0.502644	0.387513	-0.654273	-0.377549	-0.621013	-0.204056	-0.22301
change.Ignatiadis2012RASAll	RAS-GS	-0.0619972	-0.133506	-0.0872842	-0.0326895	-0.0661594	-0.043864	-0.115886	0.00199493	0.0686177	-0.225825	-0.0271827	-0.195898	-0.117223	-0.0369526	-0.116618	-0.156994	-0.0487562	-0.170198	-0.0683494	-0.184558	0.0250268	0.188543	-0.137099	0.146005	0.239357	-0.110809	-0.0989708	0.230787	-0.137167	0.152117	0.275129	-0.232602	-0.112491	0.0242855	0.277778	-0.136826	-0.159711	-0.232787	0.180934	-0.0920496	-0.287645	0.186606	0.0325773	0.244449	0.222471	0.263267	0.31547	0.33715
change.Ignatiadis2012RASNoPAGs	RAS-GS.NoPAGs	-0.0720638	-0.1505	-0.0964175	-0.0151254	-0.0591967	-0.0359136	-0.113235	-0.0198176	0.0480978	-0.279756	-0.0156058	-0.258739	-0.120449	-0.0635331	-0.119396	-0.207536	-0.081697	-0.190143	-0.059843	-0.167684	-0.000677983	0.120271	-0.234298	0.0928935	0.302627	-0.149964	-0.199717	0.184326	-0.174581	0.0531949	0.28658	-0.236121	-0.0808849	0.0277315	0.346111	-0.232361	-0.251537	-0.23489	0.15658	-0.17312	-0.280902	0.162558	0.0487465	0.238733	0.22919	0.292577	0.400045	0.41956
change.Desmedt2008ESR1All	ESR1.2-GS	-0.0988182	0.0516323	0.0670081	0.0529656	0.0619208	0.0859623	0.170974	0.0692274	-0.22569	0.192667	0.318506	0.0657668	0.420749	0.0944544	0.436811	0.240918	0.118149	0.188162	0.395693	0.389658	0.0928544	-0.276641	0.391119	-0.334592	0.0286557	0.41695	0.414252	-0.427641	0.447698	0.013428	-0.531207	0.385845	0.360184	0.266145	-0.0260536	0.0518779	0.0660521	-0.0226514	-0.430187	0.270266	0.0332504	-0.436782	0.25598	-0.555239	-0.412057	-0.525417	-0.126698	-0.151173
change.Desmedt2008ESR1NoPAGs	ESR1.2-GS.NoPAGs	-0.103455	0.0549273	0.084782	0.0459272	0.0670618	0.0884889	0.178626	0.0748464	-0.194132	0.227673	0.297278	0.106526	0.426895	0.131705	0.439533	0.2763	0.156902	0.195791	0.384606	0.381112	0.112306	-0.247464	0.428259	-0.295552	-0.00451175	0.435811	0.449844	-0.383221	0.463877	0.0437128	-0.526485	0.41034	0.340167	0.266521	-0.0605576	0.113018	0.126207	-0.00380938	-0.409004	0.316203	0.0481173	-0.415033	0.25537	-0.536518	-0.406785	-0.530148	-0.158704	-0.181012
change.Desmedt2008ERBB2NoPAGs	ERBB2-GS.NoPAGs	-0.228456	-0.227174	-0.13408	0.00336553	-0.0777315	-0.0505781	-0.0440494	-0.0127744	-0.336151	-0.207697	0.219096	-0.323116	0.0102234	-0.337095	0.0347332	-0.175961	-0.327244	0.0378598	0.22024	0.215865	-0.105963	-0.414665	-0.126943	-0.442333	0.298632	-0.00350698	-0.0829481	-0.514811	0.0456005	-0.174198	-0.379242	0.00525315	0.29874	0.136667	0.306707	-0.506127	-0.490594	-0.2821	-0.389538	-0.200444	-0.223922	-0.400708	0.144845	-0.429524	-0.188004	-0.143442	0.16326	0.137609
change.Desmedt2008ERBB2All	ERBB2-GS	-0.236276	-0.224962	-0.120681	0.0112038	-0.0672666	-0.0381085	-0.0294801	-0.00408741	-0.336816	-0.185997	0.238767	-0.311955	0.0254414	-0.31109	0.0515218	-0.150273	-0.30001	0.0560726	0.245547	0.227988	-0.0854697	-0.426105	-0.0984419	-0.458541	0.307668	0.00777485	-0.0549068	-0.525588	0.0559653	-0.162872	-0.396503	0.0324212	0.309638	0.16005	0.313202	-0.488621	-0.475432	-0.273749	-0.403848	-0.177612	-0.213633	-0.41512	0.167242	-0.449717	-0.2036	-0.167701	0.166311	0.139796
change.TP53-GS	TP53-GS	-0.374026	-0.120671	-0.888504	-0.967935	-0.947303	-0.953609	-0.918145	-0.793996	-0.776158	-0.641697	-0.865018	-0.611358	-0.312828	-0.519334	-0.322603	-0.68923	-0.507282	-0.543996	-0.792464	-0.460329	-0.729129	0.15798	-0.216514	0.200649	-0.623407	-0.134801	-0.100346	-0.200702	-0.14203	-0.217174	0.0455224	-0.595864	-0.14759	-0.59384	-0.566433	-0.0219735	-0.0112428	-0.172251	-0.00263877	-0.393986	-0.184002	-0.000336553	-0.571183	0.063506	-0.0194176	0.0100429	-0.514919	-0.519989
(b) HER2+ tumours, n=22
	Module Name	Change.Ki67	Surgery.Ki67	PTEN-GS.NoPAGs	E2FmotifCellCycleAssociated-GS	PI3K-GS	PI3K-GS.NoPAGs	E2FmotifCellCycleAssociated-GS.NoPAGs	PAGs	AURKA-GS	VEGF-GS	VEGF-GS.NoPAGs	PTEN-GS	MYC-GS.NoPAGs	Gene70-GS	CIN70-GS	E2F3-GS	removedPAGs	E2F4activation-GS	E2Factivation-GS	GGI-GS	GGI-GS.NoPAGs	MYC-GS	CIN70-GS.NoPAGs	RAS-GS	DiLeoRBloss-GS	JClinInvest2007RBloss-GS	RAS-GS.NoPAGs	ESR1.1-GS.NoPAGs	Gene70-GS.NoPAGs	IGF1-GS	ESR1.1-GS	ESR1.2-GS	ERTarget27-GS	AKT/mTOR-GS	ESR1.2-GS.NoPAGs	IGF1-GS.NoPAGs	AKT/mTOR-GS.NoPAGs	ERTarget27-GS.NoPAGs	SET-GS	E2F3-GS.NoPAGs	SET-GS.NoPAGs	GDNF-GS.NoPAGs	GDNF-GS	CASP3-GS.NoPAGs	CASP3-GS	E2Factivation-GS.NoPAGs	WntTarget34-GS	ERG-GS
Change.Ki67	Change.Ki67		0.0494675	0.0119433	0.0137632	0.0198574	0.023415	0.0279444	0.0299394	0.0336992	0.0342653	0.0342653	0.0342653	0.0423239	0.0465065	0.0517819	0.0517819	0.0525715	0.0583606	0.0592258	0.0627844	0.0693995	0.0713826	0.0744368	0.0744368	0.0754764	0.0853275	0.107844	0.131238	0.13761	0.154492	0.170877	0.196593	0.196593	0.202877	0.220289	0.307788	0.31056	0.318967	0.32751	0.372237	0.375337	0.381581	0.394242	0.397443	0.464423	0.529283	0.62581	0.629811
Surgery.Ki67	Surgery.Ki67	0.433766		0.303548	0.683739	0.0923716	0.0840454	0.604451	0.6115	0.0772312	0.00156825	0.00156825	0.379389	0.0840454	0.54595	0.303548	0.136081	0.118405	0.422475	0.859403	0.277415	0.221446	0.0440754	0.143356	0.629268	0.293876	0.331137	0.654478	0.0148203	0.720938	0.0540549	0.0498734	0.0022148	0.058501	0.263776	0.00419522	0.0526322	0.532573	0.0656887	0.0335629	0.266019	0.0410892	0.890877	0.890877	0.687429	0.732221	0.365603	0.691126	0.020749
change.Ignatiadis2012PTENNoPAGs	PTEN-GS.NoPAGs	0.537662	0.229814		0.000230687	0.000127893	0.000254788	0.00599907	0.000169801	0.000340577	0.0860723	0.0860723	3.62745e-07	0.0150796	0.000188329	0.000852577	0.00762648	0.00216216	5.09648e-05	0.000158344	0.000978019	0.00216216	0.0673734	0.000362701	0.672712	0.000741137	0.000606178	0.950285	0.130454	0.000340577	0.0459466	0.0820544	0.493385	0.138959	0.0330701	0.509538	0.180368	0.0881354	0.176913	0.182113	0.0540549	0.192825	0.066527	0.0648585	0.0440754	0.0388161	0.0350761	0.882991	0.607971
change.E2FmotifCellCycleAssociatedAll	E2FmotifCellCycleAssociated-GS	0.528571	0.0920384	0.70751		0.00117985	0.00261446	0.000464017	7.00321e-10	5.30774e-05	0.215509	0.215509	1.54227e-08	0.00419522	1.79502e-05	7.87371e-08	5.70852e-06	5.98798e-05	6.38666e-09	1.41846e-06	1.2082e-07	0.000272036	0.0247437	1.48736e-05	0.894823	1.38762e-08	1.11908e-08	0.785554	0.368337	0.0428613	0.0791342	0.308456	0.724693	0.140414	0.19465	0.890877	0.293876	0.506287	0.118405	0.293876	0.000374219	0.328569	0.109606	0.0967567	0.0111399	0.0181832	0.0115542	0.902723	0.200198
change.Creighton2010PI3KAll	PI3K-GS	0.503896	0.367589	0.726708	0.645398		0	0.00392972	0.000215737	3.50147e-05	0.0434651	0.0434651	7.42607e-06	0.00103243	6.34826e-06	3.65388e-05	0.0109374	0.000423494	0.000114673	0.000450155	4.50604e-05	2.30255e-07	0.00637601	3.4779e-06	0.217476	0.000152871	0.000319626	0.390627	0.449542	0.00149052	0.000208581	0.37384	0.698539	0.03994	0.000272036	0.687429	0.00401661	0.00401661	0.058501	0.503046	0.0735287	0.422475	0.00718895	0.00840447	0.0547773	0.0187993	0.198337	0.832029	0.168475
change.Creighton2010PI3KNoPAGs	PI3K-GS.NoPAGs	0.492208	0.376623	0.704122	0.60926	0.995483		0.00978454	0.000700186	6.23099e-05	0.02933	0.02933	3.07704e-05	0.00160839	2.469e-05	6.48255e-05	0.0111399	0.000555137	0.000223104	0.00138005	8.18582e-05	2.89856e-07	0.00907294	8.231e-06	0.229528	0.00026329	0.000538964	0.396315	0.44345	0.00273922	0.000132584	0.37384	0.669051	0.0533399	0.000246524	0.647236	0.00261446	0.00307319	0.0753628	0.532573	0.0673734	0.449542	0.00718895	0.00873344	0.0912987	0.0366426	0.286749	0.78171	0.180368
change.E2FmotifCellCycleAssociatedNoPAGs	E2FmotifCellCycleAssociated-GS.NoPAGs	0.479221	0.116883	0.566347	0.682665	0.588933	0.538114		9.0156e-07	0.0762927	0.604451	0.604451	7.87751e-05	0.219455	0.000423494	0.0105413	0.127703	0.11207	0.00273922	1.24921e-06	0.0133392	0.0288871	0.428412	0.0135773	0.0860723	0.0175836	0.00873344	0.200198	0.19101	0.00261446	0.958232	0.134658	0.393465	0.0045724	0.00419522	0.44649	0.632846	0.030691	0.00873344	0.104797	0.549318	0.0934538	0.19465	0.196488	4.11606e-06	8.66146e-06	0.0145645	0.055507	0.217476
change.PAGs	PAGs	0.474026	0.114625	0.717674	0.925466	0.709768	0.666855	0.841897		0.000680447	0.2399	0.2399	1.68737e-10	0.0124205	8.59194e-08	1.17148e-06	0.000523196	0.00111887	6.59521e-08	1.41929e-09	1.81876e-06	7.57933e-05	0.0577412	2.15704e-05	0.336309	1.02872e-06	2.30255e-07	0.6115	0.263776	0.00419522	0.223449	0.200198	0.643627	0.0184892	0.0416735	0.766386	0.597436	0.209679	0.0150796	0.185637	0.0113455	0.182113	0.0446924	0.0416735	0.000163986	0.000309573	0.0035977	0.452604	0.101293
change.Desmedt2008AURKAAll	AURKA-GS	0.464935	0.384529	0.693958	0.752682	0.763975	0.748165	0.385658	0.667984		0.0361145	0.0361145	5.12618e-06	1.93322e-06	0.000127893	8.97853e-09	2.92855e-06	5.90639e-13	2.30255e-07	0.00267623	6.38666e-09	1.88013e-05	1.88013e-05	4.48389e-09	0.832029	3.12825e-08	2.30255e-07	0.863327	0.180368	0.0934538	0.000181968	0.18387	0.360171	0.171816	0.129073	0.437402	0.00206004	0.376609	0.131845	0.200198	0.000147563	0.196488	0.0990059	0.0860723	0.282058	0.180368	0.153997	0.207759	0.0708408
change.Desmedt2008VEGFAll	VEGF-GS	0.463636	0.632976	0.374365	0.274986	0.434218	0.464709	0.116883	0.261434	0.448899		0	0.0956463	0.0956463	0.215509	0.0393749	0.00300379	0.02634	0.0485367	0.732221	0.037717	0.0388161	0.0840454	0.0422641	0.163548	0.0371768	0.055507	0.180368	0.0184892	0.593941	0.0200819	0.0267516	0.0562442	0.143356	0.766386	0.10362	0.0416735	0.930438	0.12101	0.0562442	0.0107379	0.0656887	0.303548	0.313412	0.855482	0.512799	0.268274	0.607971	0.0772312
change.Desmedt2008VEGFNoPAGs	VEGF-GS.NoPAGs	0.463636	0.632976	0.374365	0.274986	0.434218	0.464709	0.116883	0.261434	0.448899	1		0.0956463	0.0956463	0.215509	0.0393749	0.00300379	0.02634	0.0485367	0.732221	0.037717	0.0388161	0.0840454	0.0422641	0.163548	0.0371768	0.055507	0.180368	0.0184892	0.593941	0.0200819	0.0267516	0.0562442	0.143356	0.766386	0.10362	0.0416735	0.930438	0.12101	0.0562442	0.0107379	0.0656887	0.303548	0.313412	0.855482	0.512799	0.268274	0.607971	0.0772312
change.Ignatiadis2012PTENAll	PTEN-GS	0.463636	0.197064	0.856578	0.897233	0.801242	0.767363	0.741389	0.93563	0.809147	0.364201	0.364201		0.00226852	6.02803e-08	3.79166e-08	0.000208581	2.25696e-05	9.9674e-11	1.54227e-08	4.57736e-08	1.00738e-05	0.0158798	3.90416e-07	0.474341	3.12825e-08	1.38762e-08	0.777872	0.168475	0.00177778	0.0505524	0.118405	0.573156	0.0465838	0.0191136	0.669051	0.209679	0.123656	0.0410892	0.157136	0.0045724	0.147851	0.0519317	0.0485367	0.00121139	0.00134481	0.00447556	0.732221	0.153997
change.Ignatiadis2012MYCNoPAGs	MYC-GS.NoPAGs	0.446753	0.376623	0.511011	0.585545	0.651045	0.631846	0.272727	0.523433	0.828346	0.364201	0.364201	0.616036		0.0140639	0.000118941	0.000642394	5.30774e-05	0.000680447	0.0145645	9.88999e-05	0.000784119	5.17364e-14	2.1296e-07	0.950285	0.000163986	0.000700186	0.758755	0.233641	0.471204	0.00156825	0.231579	0.25712	0.150902	0.519351	0.282058	0.00704781	0.832029	0.0860723	0.200198	0.0164322	0.189208	0.338913	0.282058	0.365603	0.244133	0.0744415	0.0459466	0.0682279
change.Ignatiadis2012GENE70All	Gene70-GS	0.438961	0.136081	0.714286	0.780915	0.80463	0.77301	0.686053	0.876906	0.726708	0.274986	0.274986	0.881423	0.515528		1.81876e-06	0.00293572	0.000272036	4.11606e-06	1.00738e-05	2.05398e-06	4.35057e-06	0.0350761	3.65388e-05	0.0840454	3.89275e-06	1.81876e-06	0.173504	0.78171	2.15704e-05	0.0150796	0.702256	0.717189	0.02933	0.0172898	0.676381	0.0616172	0.133246	0.0271683	0.632846	0.0210892	0.556083	0.0172898	0.0210892	0.00599907	0.00624824	0.0214339	0.506287	0.119702
change.Ignatiadis2012CIN70All	CIN70-GS	0.42987	0.229814	0.65895	0.878035	0.762846	0.747036	0.533597	0.83738	0.90288	0.442123	0.442123	0.887069	0.728967	0.829475		2.48786e-07	1.07679e-09	1.42641e-12	0.000102655	0	2.32587e-08	0.00124364	5.68486e-09	0.569723	6.66134e-16	6.66134e-16	0.871184	0.419523	0.0682279	0.00351848	0.390627	0.785554	0.209679	0.144843	0.938373	0.0267516	0.449542	0.131845	0.410735	1.48736e-05	0.404933	0.0224951	0.0217831	0.0465838	0.0533399	0.0870993	0.549318	0.100145
change.Ignatiadis2012E2F3All	E2F3-GS	0.42987	0.328063	0.552795	0.806889	0.531338	0.530209	0.334839	0.678148	0.82044	0.602484	0.602484	0.710898	0.670243	0.603614	0.862225		8.43356e-07	1.09805e-06	0.0167142	2.68626e-07	0.000951745	0.00226852	1.05875e-05	0.954258	5.022e-08	1.11084e-07	0.816469	0.105985	0.425438	0.0111399	0.122328	0.200198	0.144843	0.691126	0.313412	0.0382635	0.898772	0.0673734	0.0708408	1.2375e-09	0.0945453	0.237802	0.209679	0.404933	0.542591	0.371083	0.296276	0.024357
change.removedPAGs	removedPAGs	0.428571	0.342744	0.618295	0.749294	0.686053	0.675889	0.348391	0.647657	0.963862	0.472614	0.472614	0.775268	0.752682	0.701863	0.922078	0.843027		1.2082e-07	0.00793021	3.81991e-10	2.15704e-05	0.000158344	5.58791e-07	0.946313	1.85592e-09	1.00305e-08	0.793255	0.217476	0.209679	0.000478245	0.235716	0.44649	0.326013	0.298688	0.566299	0.00293572	0.720938	0.231579	0.27282	4.69585e-05	0.277415	0.0648585	0.0600437	0.349447	0.301112	0.215509	0.119702	0.0830454
change.E2F4activation-GS	E2F4activation-GS	0.419481	0.180124	0.753811	0.906268	0.730096	0.708639	0.607002	0.880294	0.863354	0.425184	0.425184	0.939018	0.667984	0.813665	0.960474	0.838509	0.872388		3.4779e-06	5.29643e-12	3.28548e-06	0.00704781	7.16466e-09	0.650853	1.42641e-12	1.07248e-12	0.986072	0.140414	0.0393749	0.0194321	0.109606	0.44345	0.150902	0.119702	0.562884	0.105985	0.365603	0.0923716	0.124995	6.48255e-05	0.122328	0.0682279	0.0648585	0.0175836	0.0297782	0.0221368	0.739774	0.108389
change.E2Factivation-GS	E2Factivation-GS	0.418182	0.0400903	0.719932	0.833992	0.683794	0.638622	0.836251	0.919819	0.608131	0.0773574	0.0773574	0.897233	0.513269	0.794466	0.733484	0.504235	0.550536	0.817053		0.000163986	0.000978019	0.0850544	5.75326e-05	0.629268	0.000181968	7.87751e-05	0.990051	0.196488	0.0045724	0.371083	0.118405	0.477489	0.0434651	0.0187993	0.493385	0.793255	0.0870993	0.0371768	0.207759	0.0912987	0.182113	0.219455	0.215509	4.11606e-06	1.41808e-05	5.09648e-05	0.376609	0.313412
change.Ignatiadis2012GGIAll	GGI-GS	0.412987	0.242236	0.653303	0.872388	0.757199	0.74026	0.518916	0.829475	0.906268	0.445511	0.445511	0.884811	0.734613	0.827216	0.996612	0.861095	0.929983	0.954828	0.718803		3.12825e-08	0.000829212	8.02605e-09	0.583509	0	6.66134e-16	0.863327	0.44649	0.0762927	0.00249453	0.431398	0.816469	0.225463	0.166821	0.970159	0.0181832	0.506287	0.144843	0.422475	1.41808e-05	0.416583	0.0267516	0.0259334	0.0624157	0.0699616	0.0791342	0.468077	0.0967567
change.Ignatiadis2012GGINoPAGs	GGI-GS.NoPAGs	0.403896	0.271598	0.618295	0.701863	0.863354	0.859966	0.465839	0.742518	0.779785	0.443252	0.443252	0.794466	0.662338	0.812535	0.892716	0.654433	0.776398	0.818182	0.653303	0.889328		0.00497747	2.76326e-06	0.268274	7.885e-07	5.20731e-07	0.506287	0.800976	0.0330701	0.00103243	0.751146	0.777872	0.166821	0.032583	0.680057	0.0143124	0.140414	0.137515	0.938373	0.00328952	0.867254	0.00243632	0.00344072	0.0850544	0.0505524	0.315909	0.732221	0.141879
change.Ignatiadis2012MYCAll	MYC-GS	0.401299	0.433089	0.396951	0.477132	0.562959	0.542631	0.177866	0.410503	0.779785	0.376623	0.376623	0.507623	0.971767	0.451158	0.643139	0.616036	0.719932	0.557312	0.375494	0.660079	0.57651		2.25696e-05	0.942342	0.00121139	0.00419522	0.946313	0.27282	0.650853	0.00131034	0.315909	0.261546	0.126344	0.808714	0.293876	0.00286894	0.793255	0.0717284	0.207759	0.0350761	0.192825	0.569723	0.496595	0.680057	0.519351	0.144843	0.0239751	0.032583
change.Ignatiadis2012CIN70NoPAGs	CIN70-GS.NoPAGs	0.397403	0.322417	0.6917	0.785432	0.817053	0.798984	0.517787	0.776398	0.909656	0.436477	0.436477	0.855449	0.864483	0.762846	0.907397	0.793337	0.849802	0.905138	0.750423	0.904009	0.82157	0.775268		0.632846	1.38762e-08	1.81785e-07	0.91459	0.144843	0.0526322	0.00103243	0.126344	0.25712	0.063222	0.0945453	0.303548	0.00942322	0.286749	0.0330701	0.113316	0.000741137	0.0967567	0.107182	0.0923716	0.0717284	0.0519317	0.0321016	0.376609	0.0498734
change.Ignatiadis2012RASAll	RAS-GS	0.397403	0.108978	0.0954263	0.0299266	0.273857	0.267081	0.374365	0.215133	0.0479955	0.307736	0.307736	0.160926	-0.0141163	0.376623	0.128176	0.012987	0.0152456	0.102202	0.108978	0.123659	0.246753	0.0163749	0.107849		0.774038	0.724693	5.77316e-15	0.894823	0.0153426	0.647236	0.820353	0.643627	0.0881354	0.0934538	0.6115	0.758755	0.126344	0.150902	0.680057	0.720938	0.566299	0.926474	0.946313	0.672712	0.724693	0.468077	0.0025539	0.413653
change.DiLeoRBloss-GS	DiLeoRBloss-GS	0.396104	0.234331	0.664596	0.898363	0.721062	0.702993	0.500847	0.839639	0.889328	0.44664	0.44664	0.889328	0.718803	0.814794	0.981931	0.883682	0.917561	0.960474	0.715415	0.985319	0.844156	0.644269	0.898363	0.0649351		0	0.966183	0.362881	0.090235	0.00419522	0.352111	0.702256	0.207759	0.242011	0.871184	0.0271683	0.672712	0.123656	0.305996	1.05875e-05	0.310928	0.03994	0.0361145	0.0791342	0.0912987	0.0547773	0.407828	0.0772312
change.JClinInvest2007RBloss	JClinInvest2007RBloss-GS	0.384416	0.217391	0.672501	0.900621	0.696217	0.677019	0.54489	0.863354	0.863354	0.41389	0.41389	0.898363	0.666855	0.829475	0.981931	0.873518	0.90175	0.961604	0.741389	0.981931	0.850932	0.585545	0.866742	0.079616	0.987578		0.982093	0.352111	0.0753628	0.0161541	0.341529	0.720938	0.168475	0.198337	0.894823	0.0717284	0.600939	0.0956463	0.310928	1.11241e-05	0.320937	0.0335629	0.0321016	0.0388161	0.0485367	0.0540549	0.643627	0.0717284
change.Ignatiadis2012RASNoPAGs	RAS-GS.NoPAGs	0.361039	0.101073	0.0141163	-0.0615471	0.192547	0.190288	0.28402	0.114625	-0.038961	0.296443	0.296443	0.0638058	-0.0694523	0.30096	0.0367024	-0.0525127	-0.0592885	-0.00395257	0.00282326	0.038961	0.149633	-0.0152456	0.0242801	0.977414	-0.0095991	-0.00508187		0.632846	0.0267516	0.683739	0.539242	0.499815	0.189208	0.211611	0.486995	0.665396	0.261546	0.284397	0.954258	0.51607	0.835929	0.938373	0.816469	0.966183	0.946313	0.396315	0.00477135	0.65811
change.AlanMackay2007ESR1NoPAGs	ESR1.1-GS.NoPAGs	0.34026	0.51214	0.33258	0.201581	0.16996	0.172219	0.289667	0.249012	0.296443	0.497459	0.497459	0.304348	0.264822	0.0626765	0.181254	0.354037	0.273857	0.324675	0.286279	0.17109	0.0570299	0.244495	0.321287	-0.0299266	0.20384	0.208357	-0.107849		0.839832	0.820353	0	1.42038e-10	0.00552541	0.496595	2.40871e-09	0.676381	0.70598	0.004671	2.10247e-08	0.3878	3.79166e-08	0.338913	0.384985	0.303548	0.483816	0.310928	0.898772	0.00650594
change.Ignatiadis2012GENE70NoPAGs	Gene70-GS.NoPAGs	0.335065	-0.0807453	0.693958	0.435347	0.635234	0.607002	0.60926	0.585545	0.36646	0.120271	0.120271	0.627329	0.162055	0.776398	0.395822	0.178995	0.278374	0.442123	0.581028	0.385658	0.455675	0.102202	0.418408	0.509881	0.369848	0.386787	0.471485	-0.0457369		0.175203	0.962207	0.338913	0.0512385	0.00924671	0.390627	0.310928	0.0330701	0.104797	0.99801	0.777872	0.871184	0.0830454	0.100145	0.0251354	0.0204133	0.0956463	0.0762927	0.808714
change.Ignatiadis2012IGF1All	IGF1-GS	0.322078	0.416149	0.429701	0.38227	0.710898	0.725579	0.0118577	0.270469	0.715415	0.491813	0.491813	0.421796	0.632976	0.511011	0.594579	0.530209	0.681536	0.494071	0.200452	0.611519	0.651045	0.640881	0.651045	0.103331	0.585545	0.506494	0.0920384	-0.0513834	0.299831		0.758755	0.886933	0.789402	0.336309	0.886933	3.12639e-13	0.506287	0.758755	0.793255	0.0161541	0.84765	0.0810722	0.0934538	0.393465	0.506287	0.812589	0.023598	0.44042
change.AlanMackay2007ESR1All	ESR1.1-GS	0.31039	0.422925	0.378882	0.227555	0.199322	0.199322	0.329193	0.28402	0.294184	0.471485	0.471485	0.342744	0.265951	0.0863919	0.192547	0.339356	0.263693	0.350649	0.342744	0.176736	0.0717109	0.224167	0.335968	-0.0513834	0.208357	0.212874	-0.13834	0.987578	0.0107284	-0.0694523		1.71209e-08	0.00718895	0.44649	7.20932e-08	0.556083	0.615037	0.0058776	1.11084e-07	0.44345	1.54727e-07	0.477489	0.535903	0.153997	0.27973	0.217476	0.906677	0.0167142
change.Desmedt2008ESR1All	ESR1.2-GS	0.293506	0.617165	0.15415	0.079616	0.0875212	0.0965556	0.191417	0.104461	0.204969	0.412761	0.412761	0.127047	0.2524	-0.0818746	0.0615471	0.28402	0.17109	0.172219	0.159797	0.0525127	-0.0638058	0.250141	0.2524	-0.104461	0.0863919	0.0807453	-0.151892	0.936759	-0.214003	-0.0321852	0.896104		0.0119809	0.580049	0	0.894823	0.717189	0.00856765	1.81785e-07	0.569723	3.90416e-07	0.147851	0.176913	0.691126	0.871184	0.552696	0.694829	0.00690896
change.VerhaeghCR2014TableS2ERTarget27GenesAll	ERTarget27-GS	0.293506	0.409373	0.325805	0.324675	0.440994	0.417278	0.581028	0.497459	0.302089	0.322417	0.322417	0.428571	0.31677	0.464709	0.278374	0.321287	0.21965	0.31677	0.434218	0.269339	0.305477	0.335968	0.402597	0.372106	0.279503	0.304348	0.290796	0.570864	0.420666	0.0604178	0.556183	0.525692		0.032583	0.017	0.962207	0.157136	5.77316e-15	0.000606178	0.618583	0.000290282	0.875117	0.894823	0.0478788	0.0335629	0.27282	0.235716	1.09805e-06
change.Ignatiadis2012AKTmTORAll	AKT/mTOR-GS	0.28961	0.249012	0.455675	0.287408	0.701863	0.705251	0.585545	0.437606	0.33371	0.0671937	0.0671937	0.4952	0.145116	0.501976	0.321287	0.0897798	0.232072	0.341615	0.49633	0.305477	0.456804	0.0547713	0.36533	0.36646	0.260305	0.28515	0.277244	0.153021	0.541502	0.215133	0.17109	0.124788	0.456804		0.483816	0.556083	7.99361e-13	0.0840454	0.326013	0.926474	0.254926	0.308456	0.354786	0.0547773	0.0061226	0.525942	0.0440754	0.296276
change.Desmedt2008ESR1NoPAGs	ESR1.2-GS.NoPAGs	0.279221	0.585545	0.148504	0.0310559	0.0909091	0.103331	0.17109	0.0671937	0.174478	0.356296	0.356296	0.0965556	0.239977	-0.094297	0.0175042	0.225296	0.129305	0.130435	0.15415	0.00846979	-0.0931677	0.234331	0.229814	-0.114625	0.0367024	0.0299266	-0.156409	0.915302	-0.192547	-0.0321852	0.879164	0.990966	0.503106	0.157538		0.942342	0.559479	0.0131045	1.02872e-06	0.766386	1.51044e-06	0.126344	0.149371	0.694829	0.867254	0.449542	0.680057	0.0143124
change.Ignatiadis2012IGF1NoPAGs	IGF1-GS.NoPAGs	0.233766	0.418408	0.296443	0.234331	0.587804	0.60926	-0.107849	0.119142	0.620553	0.437606	0.437606	0.278374	0.557312	0.404856	0.471485	0.444382	0.603614	0.354037	0.0592885	0.498588	0.514399	0.604743	0.540373	0.0694523	0.470356	0.391304	0.0976849	-0.094297	0.226426	0.966121	-0.132693	-0.0299266	0.0107284	0.132693	-0.0163749		0.74735	0.91459	0.65811	0.0410892	0.717189	0.225463	0.252743	0.171816	0.217476	0.728454	0.0128731	0.493385
change.Ignatiadis2012AKTmTORNoPAGs	AKT/mTOR-GS.NoPAGs	0.232468	0.140599	0.372106	0.149633	0.587804	0.601355	0.461321	0.278374	0.198193	-0.0197628	-0.0197628	0.338227	0.0479955	0.330322	0.16996	-0.0287973	0.0807453	0.20271	0.373235	0.149633	0.324675	-0.0592885	0.237719	0.335968	0.0954263	0.118012	0.250141	0.0852626	0.455675	0.149633	0.113495	0.0818746	0.312253	0.962733	0.131564	0.0728402		0.305996	0.480647	0.615037	0.402049	0.483816	0.549318	0.173504	0.030691	0.843739	0.0434651	0.739774
change.VerhaeghCR2014TableS2ERTarget27GenesNoPAGs	ERTarget27-GS.NoPAGs	0.228571	0.399209	0.298701	0.342744	0.409373	0.386787	0.54489	0.511011	0.331451	0.340486	0.340486	0.438735	0.374365	0.470356	0.331451	0.396951	0.265951	0.367589	0.44664	0.321287	0.326934	0.391304	0.455675	0.31677	0.338227	0.364201	0.238848	0.579898	0.355167	0.0694523	0.567476	0.546019	0.977414	0.376623	0.520045	0.0242801	0.228684		0.000238492	0.3878	0.000110538	0.863327	0.886933	0.037717	0.0330701	0.22749	0.365603	1.31305e-07
change.SETAll	SET-GS	0.224675	0.454545	0.295313	0.234331	0.150762	0.140599	0.355167	0.293055	0.28402	0.412761	0.412761	0.312253	0.28402	0.107849	0.184641	0.392434	0.244495	0.337098	0.279503	0.180124	0.0175042	0.279503	0.347261	0.0931677	0.228684	0.226426	0.012987	0.893845	0.000564653	-0.0592885	0.873518	0.866742	0.672501	0.21965	0.839639	-0.0999435	0.158667	0.706381		0.365603	0	0.171816	0.205851	0.352111	0.437402	0.352111	0.835929	0.000351489
change.Ignatiadis2012E2F3NoPAGs	E2F3-GS.NoPAGs	0.205195	0.247883	0.416149	0.69057	0.389046	0.396951	0.134952	0.52908	0.722191	0.532468	0.532468	0.581028	0.505364	0.488425	0.785432	0.920949	0.75607	0.747036	0.368718	0.786561	0.597967	0.451158	0.664596	-0.0807453	0.793337	0.792208	-0.146245	0.193676	0.0638058	0.506494	0.172219	0.128176	0.112366	-0.0208922	0.0671937	0.438735	-0.113495	0.193676	0.20271		0.434394	0.318417	0.298688	0.732221	0.966183	0.74735	0.333717	0.0956463
change.SETNoPAGs	SET-GS.NoPAGs	0.203896	0.438735	0.288538	0.218521	0.180124	0.16996	0.36646	0.295313	0.286279	0.399209	0.399209	0.319029	0.290796	0.132693	0.1869	0.36533	0.242236	0.339356	0.295313	0.182383	0.0378317	0.288538	0.363072	0.129305	0.226426	0.221909	0.0468662	0.887069	0.0367024	-0.0434783	0.869001	0.855449	0.699605	0.253529	0.832863	-0.0818746	0.188029	0.731225	0.995483	0.175607		0.165179	0.19465	0.310928	0.384985	0.301112	0.789402	0.000194882
change.GDNFsignatureNoPAGs	GDNF-GS.NoPAGs	0.201299	0.0310559	0.39808	0.350649	0.556183	0.556183	0.287408	0.431959	0.360813	0.229814	0.229814	0.419537	0.214003	0.501976	0.483907	0.262564	0.400339	0.395822	0.272727	0.471485	0.612648	0.128176	0.352908	0.0208922	0.440994	0.454545	-0.0175042	-0.214003	0.377753	0.380011	-0.159797	-0.319029	-0.0355731	0.227555	-0.335968	0.269339	0.157538	-0.038961	-0.302089	0.223038	-0.306606		0	0.22749	0.105985	0.758755	0.402049	0.650853
change.GDNFsignatureAll	GDNF-GS	0.196104	0.0310559	0.400339	0.363072	0.547149	0.54489	0.286279	0.437606	0.374365	0.225296	0.225296	0.425184	0.239977	0.488425	0.486166	0.278374	0.407115	0.400339	0.274986	0.473744	0.595709	0.153021	0.367589	-0.0152456	0.448899	0.457933	-0.0525127	-0.194805	0.359684	0.36646	-0.139469	-0.298701	-0.0299266	0.207228	-0.317899	0.254658	0.134952	-0.0321852	-0.280632	0.232072	-0.287408	0.996612		0.221446	0.0956463	0.824241	0.344157	0.683739
change.Desmedt2008CASP3NoPAGs	CASP3-GS.NoPAGs	0.194805	-0.0909091	0.433089	0.530209	0.41502	0.368718	0.813665	0.718803	0.239977	-0.0412196	-0.0412196	0.644269	0.20271	0.566347	0.428571	0.1869	0.209486	0.500847	0.813665	0.403727	0.375494	0.0931677	0.391304	0.0954263	0.38227	0.443252	0.0095991	0.229814	0.476002	-0.191417	0.314512	0.0897798	0.426313	0.41502	0.0886505	-0.302089	0.30096	0.445511	0.208357	0.0773574	0.226426	0.26821	0.271598		6.04036e-10	0.00106058	0.0923716	0.493385
change.Desmedt2008CASP3All	CASP3-GS	0.168831	-0.0773574	0.443252	0.498588	0.49633	0.44777	0.797854	0.697346	0.296443	-0.147374	-0.147374	0.639752	0.259176	0.564088	0.417278	0.137211	0.230943	0.46358	0.786561	0.393563	0.421796	0.145116	0.419537	0.079616	0.368718	0.425184	-0.0152456	0.157538	0.490683	-0.149633	0.241107	0.0367024	0.454545	0.565217	0.0378317	-0.273857	0.461321	0.455675	0.174478	-0.0095991	0.194805	0.354037	0.364201	0.926595		0.00519094	0.110833	0.477489
change.E2FactivationNonCellCycleNoPAGs	E2Factivation-GS.NoPAGs	0.145455	-0.20271	0.451158	0.52795	0.28515	0.237719	0.513269	0.59345	0.314512	-0.246753	-0.246753	0.582157	0.387916	0.487295	0.373235	0.200452	0.274986	0.485037	0.753811	0.38227	0.224167	0.321287	0.457933	-0.163185	0.41502	0.416149	-0.190288	0.226426	0.364201	-0.053642	0.273857	0.133823	0.244495	0.142857	0.16996	-0.0784867	0.0446076	0.26821	0.208357	0.0728402	0.230943	-0.0694523	-0.0502541	0.649915	0.574252		0.974137	0.65811
change.VerhaeghCR2014TableS1WntTarget34GenesAll	WntTarget34-GS	0.112987	-0.0897798	0.0333145	-0.027668	-0.0479955	-0.0626765	0.41389	0.168831	-0.279503	-0.115754	-0.115754	0.0773574	-0.429701	0.149633	-0.134952	-0.233202	-0.341615	-0.0750988	0.198193	-0.163185	-0.0773574	-0.47939	-0.198193	0.61039	-0.185771	-0.104461	0.578769	-0.0287973	0.385658	-0.480519	-0.0265387	-0.0886505	0.263693	0.433089	-0.0931677	-0.521174	0.434218	0.20271	0.0468662	-0.216262	0.0604178	-0.188029	-0.211745	0.367589	0.34952	-0.00734049		0.910632
change.ERGs-GS	ERG-GS	0.111688	0.489554	0.115754	0.28402	0.304348	0.296443	0.273857	0.358554	0.392434	0.384529	0.384529	0.314512	0.395822	0.341615	0.359684	0.478261	0.377753	0.351779	0.225296	0.363072	0.323546	0.456804	0.422925	0.183512	0.384529	0.391304	0.0999435	0.561829	0.0547713	0.173348	0.504235	0.558442	0.838509	0.233202	0.514399	0.15415	0.0750988	0.871259	0.692829	0.364201	0.713156	-0.102202	-0.0920384	0.15415	0.159797	0.0999435	-0.0254094
change.STAT1-GS	STAT1-GS	0.111688	-0.223038	0.0920384	-0.068323	0.173348	0.178995	0.110107	0.00282326	-0.112366	-0.296443	-0.296443	0.0152456	-0.20384	0.218521	-0.0254094	-0.321287	-0.0762281	-0.119142	0.0920384	-0.0220215	0.156409	-0.212874	-0.195935	0.0818746	-0.113495	-0.0525127	0.106719	-0.492942	0.360813	0.0547713	-0.464709	-0.526821	-0.247883	0.238848	-0.460192	0.101073	0.245624	-0.321287	-0.651045	-0.256917	-0.632976	0.340486	0.296443	0.220779	0.189159	0.113495	0.134952	-0.444382
change.Ignatiadis2012Immune2STAT1NoPAGs	STAT1-GS.NoPAGs	0.0961039	-0.236589	0.0909091	-0.0976849	0.164314	0.168831	0.0717109	-0.0333145	-0.1214	-0.30096	-0.30096	-0.012987	-0.198193	0.195935	-0.0615471	-0.348391	-0.0954263	-0.15528	0.0615471	-0.0559006	0.129305	-0.199322	-0.201581	0.0604178	-0.143986	-0.0920384	0.0965556	-0.505364	0.381141	0.0818746	-0.476002	-0.538114	-0.25127	0.188029	-0.470356	0.137211	0.195935	-0.33258	-0.680407	-0.28515	-0.660079	0.338227	0.297572	0.173348	0.150762	0.111237	0.0875212	-0.468097
change.ERGNoPAGs	ERG-GS.NoPAGs	0.0896104	0.428571	0.0965556	0.309994	0.270469	0.255788	0.321287	0.386787	0.337098	0.326934	0.326934	0.308865	0.368718	0.348391	0.329193	0.464709	0.321287	0.324675	0.247883	0.337098	0.277244	0.435347	0.392434	0.183512	0.364201	0.372106	0.113495	0.506494	0.0818746	0.129305	0.451158	0.514399	0.858837	0.204969	0.472614	0.1214	0.0468662	0.891587	0.671372	0.338227	0.689441	-0.137211	-0.125918	0.192547	0.1869	0.158667	-0.00508187	0.98419
change.Ignatiadis2012BetaCateninNoPAGs	BetaCatenin-GS.NoPAGs	0.0519481	0.369848	0.145116	0.0287973	0.190288	0.211745	-0.309994	-0.139469	0.399209	0.241107	0.241107	0.042349	0.321287	0.0468662	0.209486	0.244495	0.474873	0.162055	-0.143986	0.239977	0.124788	0.387916	0.247883	-0.38227	0.261434	0.192547	-0.319029	0.0660644	-0.136081	0.651045	0.0220215	0.156409	-0.264822	-0.172219	0.17109	0.738001	-0.21965	-0.224167	-0.0163749	0.241107	-0.0231508	0.159797	0.158667	-0.399209	-0.411632	-0.0333145	-0.750423	-0.0141163
change.VerhaeghCR2014TableS1WntTarget34GenesNoPAGs	WntTarget34-GS.NoPAGs	0.0324675	-0.128176	0.0197628	-0.0434783	-0.0299266	-0.0378317	0.374365	0.15528	-0.279503	-0.15528	-0.15528	0.0694523	-0.461321	0.149633	-0.131564	-0.242236	-0.340486	-0.0818746	0.188029	-0.159797	-0.042349	-0.521174	-0.209486	0.556183	-0.190288	-0.101073	0.515528	-0.0649351	0.376623	-0.474873	-0.0592885	-0.129305	0.244495	0.47939	-0.128176	-0.514399	0.488425	0.181254	-0.00508187	-0.194805	0.0107284	-0.140599	-0.166573	0.358554	0.36533	-0.0299266	0.985319	-0.0287973
change.Desmedt2008ERBB2NoPAGs	ERBB2-GS.NoPAGs	-0.0012987	0.165443	0.223038	-0.106719	-0.027668	-0.00734049	-0.119142	-0.094297	0.166573	0.079616	0.079616	0.027668	0.053642	-0.0513834	0.0242801	0.129305	0.113495	0.101073	-0.0897798	0.0095991	-0.107849	-0.000564653	0.103331	0.0208922	0.0175042	0.027668	-0.012987	0.269339	-0.0095991	-0.0175042	0.253529	0.290796	-0.0897798	0.176736	0.321287	-0.0095991	0.259176	-0.0513834	0.373235	0.131564	0.355167	-0.0344438	-0.0208922	-0.172219	-0.133823	-0.0988142	0.083004	0.0231508
change.Bcell-GS	Bcell-GS	-0.012987	-0.540373	-0.1869	0.0367024	-0.172219	-0.168831	-0.180124	-0.124788	-0.0559006	-0.340486	-0.340486	-0.132693	-0.0886505	-0.142857	-0.0367024	-0.10559	-0.0242801	-0.0310559	-0.0479955	-0.0186335	-0.13834	-0.111237	-0.0920384	-0.108978	-0.0502541	-0.094297	-0.0954263	-0.322417	-0.128176	0.0310559	-0.309994	-0.339356	-0.551666	-0.244495	-0.304348	0.068323	-0.147374	-0.602484	-0.405985	0.0220215	-0.396951	-0.166573	-0.164314	-0.211745	-0.287408	0.191417	-0.206098	-0.464709
change.Ignatiadis2012BetaCateninAll	BetaCatenin-GS	-0.0207792	0.325805	-0.0446076	-0.101073	0.0728402	0.102202	-0.44664	-0.295313	0.267081	0.183512	0.183512	-0.13834	0.201581	-0.0886505	0.0728402	0.141728	0.346132	0.00169396	-0.307736	0.104461	0.0141163	0.293055	0.0909091	-0.385658	0.116883	0.042349	-0.320158	-0.0186335	-0.253529	0.620553	-0.0728402	0.101073	-0.317899	-0.233202	0.119142	0.725579	-0.254658	-0.291925	-0.0976849	0.191417	-0.102202	0.0649351	0.0592885	-0.526821	-0.552795	-0.165443	-0.762846	-0.0163749
change.Desmedt2008ERBB2All	ERBB2-GS	-0.0350649	0.149633	0.225296	-0.0479955	-0.0592885	-0.0446076	-0.113495	-0.0502541	0.188029	0.0479955	0.0479955	0.0547713	0.107849	-0.0287973	0.0660644	0.197064	0.13834	0.143986	-0.053642	0.053642	-0.0841333	0.0592885	0.139469	0.00282326	0.068323	0.0875212	-0.038961	0.263693	-0.0367024	-0.0378317	0.239977	0.290796	-0.0344438	0.131564	0.313382	-0.0299266	0.204969	0.0242801	0.416149	0.201581	0.395822	-0.110107	-0.0965556	-0.162055	-0.130435	-0.0502541	0.083004	0.113495
change.Ignatiadis2012SRCAll	SRC-GS	-0.0597403	-0.136081	-0.0671937	-0.113495	0.00846979	0.0344438	-0.556183	-0.272727	0.207228	-0.0220215	-0.0220215	-0.134952	0.189159	-0.0750988	0.0479955	0.0175042	0.254658	-0.038961	-0.243365	0.068323	0.0773574	0.23546	0.0141163	-0.429701	0.0547713	-0.00621118	-0.404856	-0.147374	-0.193676	0.407115	-0.134952	-0.193676	-0.439864	-0.351779	-0.159797	0.450028	-0.338227	-0.437606	-0.38227	0.106719	-0.375494	0.1869	0.191417	-0.373235	-0.361942	0.0095991	-0.719932	-0.218521
change.Ignatiadis2012SRCNoPAGs	SRC-GS.NoPAGs	-0.0623377	-0.148504	-0.0570299	-0.127047	-0.00621118	0.0220215	-0.568605	-0.28402	0.185771	-0.0163749	-0.0163749	-0.140599	0.15415	-0.083004	0.0287973	0.00621118	0.234331	-0.0502541	-0.260305	0.0491248	0.0581592	0.200452	-0.0118577	-0.428571	0.038961	-0.0197628	-0.403727	-0.13834	-0.180124	0.38227	-0.125918	-0.195935	-0.436477	-0.347261	-0.160926	0.427442	-0.33258	-0.439864	-0.374365	0.103331	-0.367589	0.178995	0.183512	-0.380011	-0.377753	0.00734049	-0.699605	-0.214003
change.Ignatiadis2012Immune1All	Immune.1-GS	-0.163636	0.0344438	-0.518916	-0.347261	-0.354037	-0.322417	-0.329193	-0.376623	-0.259176	0.0095991	0.0095991	-0.434218	-0.12253	-0.431959	-0.208357	-0.0976849	-0.210615	-0.351779	-0.450028	-0.200452	-0.102202	-0.0638058	-0.290796	0.130435	-0.273857	-0.221909	0.162055	-0.194805	-0.488425	-0.246753	-0.264822	-0.102202	-0.127047	-0.210615	-0.128176	-0.163185	-0.147374	-0.124788	-0.220779	0.00621118	-0.234331	-0.21965	-0.226426	-0.354037	-0.302089	-0.483907	0.129305	0.00621118
change.Ignatiadis2012Immune1NoPAGs	Immune.1-GS.NoPAGs	-0.163636	0.0344438	-0.518916	-0.347261	-0.354037	-0.322417	-0.329193	-0.376623	-0.259176	0.0095991	0.0095991	-0.434218	-0.12253	-0.431959	-0.208357	-0.0976849	-0.210615	-0.351779	-0.450028	-0.200452	-0.102202	-0.0638058	-0.290796	0.130435	-0.273857	-0.221909	0.162055	-0.194805	-0.488425	-0.246753	-0.264822	-0.102202	-0.127047	-0.210615	-0.128176	-0.163185	-0.147374	-0.124788	-0.220779	0.00621118	-0.234331	-0.21965	-0.226426	-0.354037	-0.302089	-0.483907	0.129305	0.00621118
change.MacTh1-GS	MacTh1-GS	-0.174026	-0.140599	-0.339356	-0.438735	-0.312253	-0.293055	-0.276115	-0.427442	-0.497459	-0.408244	-0.408244	-0.43083	-0.60926	-0.261434	-0.492942	-0.57764	-0.485037	-0.559571	-0.309994	-0.485037	-0.355167	-0.561829	-0.620553	-0.0999435	-0.530209	-0.483907	-0.0265387	-0.431959	-0.038961	-0.246753	-0.454545	-0.363072	-0.347261	0.0220215	-0.306606	-0.128176	0.0671937	-0.435347	-0.601355	-0.380011	-0.596838	-0.168831	-0.201581	-0.112366	-0.162055	-0.128176	0.277244	-0.443252
change.Ignatiadis2012Stroma2PLAUNoPAGs	Stroma.2.PLAU-GS.NoPAGs	-0.179221	-0.157538	-0.648786	-0.552795	-0.338227	-0.302089	-0.426313	-0.534726	-0.587804	-0.13834	-0.13834	-0.65782	-0.542631	-0.367589	-0.482778	-0.482778	-0.540373	-0.629588	-0.656691	-0.483907	-0.280632	-0.476002	-0.602484	0.309994	-0.516657	-0.525692	0.399209	-0.661208	-0.212874	-0.0784867	-0.699605	-0.52908	-0.39808	-0.151892	-0.517787	-0.0107284	-0.0547713	-0.439864	-0.620553	-0.354037	-0.618295	0.0626765	0.0310559	-0.498588	-0.478261	-0.683794	0.183512	-0.355167
change.Creighton2012ObesityNoPAGs	obesity-GS.NoPAGs	-0.184416	0.236589	-0.176736	-0.307736	0.120271	0.157538	-0.483907	-0.41502	0.156409	0.127047	0.127047	-0.254658	0.0728402	-0.107849	-0.00734049	-0.0671937	0.225296	-0.148504	-0.44777	0.0242801	0.125918	0.173348	-0.0118577	-0.0954263	-0.0254094	-0.0728402	-0.0344438	-0.307736	-0.149633	0.618295	-0.363072	-0.20384	-0.337098	-0.0773574	-0.189159	0.725579	-0.0717109	-0.343874	-0.36646	0.038961	-0.348391	0.206098	0.181254	-0.607002	-0.523433	-0.459063	-0.548278	-0.103331
change.Inflammatory-GS	Inflammatory-GS	-0.194805	-0.281762	-0.269339	-0.326934	-0.298701	-0.287408	-0.218521	-0.334839	-0.442123	-0.480519	-0.480519	-0.347261	-0.586674	-0.173348	-0.410503	-0.509881	-0.420666	-0.465839	-0.211745	-0.401468	-0.302089	-0.553924	-0.562959	-0.112366	-0.448899	-0.392434	-0.0502541	-0.494071	0.0434783	-0.236589	-0.504235	-0.454545	-0.36533	-0.00395257	-0.399209	-0.125918	0.042349	-0.444382	-0.643139	-0.304348	-0.638622	-0.150762	-0.185771	-0.0559006	-0.111237	-0.0344438	0.271598	-0.477132
change.FarmerP2009Stroma1All	Stroma.1-GS	-0.198701	-0.255788	-0.705251	-0.504235	-0.387916	-0.356296	-0.291925	-0.472614	-0.664596	-0.239977	-0.239977	-0.645398	-0.6262	-0.437606	-0.488425	-0.534726	-0.595709	-0.594579	-0.534726	-0.508752	-0.311124	-0.61039	-0.625071	0.189159	-0.539243	-0.52908	0.243365	-0.552795	-0.314512	-0.277244	-0.565217	-0.429701	-0.400339	-0.132693	-0.428571	-0.250141	-0.0310559	-0.435347	-0.564088	-0.404856	-0.561829	0.0739695	0.0457369	-0.297572	-0.297572	-0.614907	0.243365	-0.383399
change.Ignatiadis2012Stroma2PLAUAll	Stroma.2.PLAU-GS	-0.214286	-0.17109	-0.684924	-0.569735	-0.36646	-0.328063	-0.453416	-0.555054	-0.599097	-0.148504	-0.148504	-0.680407	-0.547149	-0.402597	-0.491813	-0.485037	-0.550536	-0.638622	-0.667984	-0.494071	-0.295313	-0.485037	-0.605872	0.277244	-0.52795	-0.536985	0.36646	-0.649915	-0.260305	-0.101073	-0.688312	-0.51214	-0.421796	-0.178995	-0.500847	-0.0299266	-0.0762281	-0.457933	-0.622812	-0.342744	-0.620553	0.0457369	0.0163749	-0.505364	-0.487295	-0.684924	0.172219	-0.363072
change.Creighton2012ObesityAll	obesity-GS	-0.222078	0.228684	-0.207228	-0.361942	0.0739695	0.112366	-0.541502	-0.472614	0.128176	0.110107	0.110107	-0.308865	0.0581592	-0.158667	-0.0592885	-0.0909091	0.183512	-0.206098	-0.514399	-0.027668	0.0762281	0.166573	-0.0592885	-0.104461	-0.0807453	-0.127047	-0.0468662	-0.317899	-0.176736	0.588933	-0.374365	-0.212874	-0.334839	-0.0965556	-0.195935	0.700734	-0.0773574	-0.345003	-0.361942	0.027668	-0.346132	0.180124	0.158667	-0.649915	-0.557312	-0.505364	-0.549407	-0.0875212
change.Ignatiadis2012PIK3CAAll	PIK3CA-GS	-0.227273	-0.147374	-0.363072	-0.654433	-0.46358	-0.438735	-0.357425	-0.599097	-0.599097	-0.118012	-0.118012	-0.600226	-0.600226	-0.438735	-0.65895	-0.533597	-0.551666	-0.6917	-0.702993	-0.651045	-0.549407	-0.478261	-0.717674	0.215133	-0.647657	-0.617165	0.304348	-0.237719	-0.012987	-0.367589	-0.265951	-0.226426	-0.0400903	-0.1214	-0.210615	-0.245624	-0.0581592	-0.111237	-0.165443	-0.542631	-0.167702	-0.131564	-0.145116	-0.425184	-0.38227	-0.514399	0.198193	-0.118012
change.Ignatiadis2012MAPKNoPAGs	MAPK-GS.NoPAGs	-0.235065	-0.2524	-0.359684	-0.41389	-0.260305	-0.228684	-0.490683	-0.498588	-0.416149	-0.290796	-0.290796	-0.4952	-0.473744	-0.30096	-0.387916	-0.426313	-0.363072	-0.504235	-0.541502	-0.368718	-0.241107	-0.437606	-0.521174	-0.0479955	-0.389046	-0.403727	0.068323	-0.800113	-0.130435	0.0909091	-0.818182	-0.686053	-0.708639	-0.140599	-0.649915	0.177866	-0.0220215	-0.744777	-0.794466	-0.270469	-0.810277	0.151892	0.1214	-0.526821	-0.460192	-0.47939	-0.0559006	-0.686053
change.FarmerP2009Stroma1NoPAGs	Stroma.1-GS.NoPAGs	-0.267532	-0.313382	-0.731225	-0.505364	-0.43083	-0.399209	-0.342744	-0.489554	-0.684924	-0.289667	-0.289667	-0.670243	-0.646527	-0.435347	-0.505364	-0.526821	-0.611519	-0.608131	-0.552795	-0.523433	-0.345003	-0.623941	-0.644269	0.146245	-0.542631	-0.535855	0.207228	-0.596838	-0.319029	-0.26821	-0.60926	-0.464709	-0.418408	-0.182383	-0.459063	-0.229814	-0.0773574	-0.439864	-0.579898	-0.384529	-0.57764	0.0344438	0.00508187	-0.329193	-0.339356	-0.588933	0.207228	-0.376623
change.Ignatiadis2012MAPKAll	MAPK-GS	-0.27013	-0.303219	-0.390175	-0.440994	-0.267081	-0.234331	-0.508752	-0.531338	-0.450028	-0.324675	-0.324675	-0.52795	-0.492942	-0.326934	-0.425184	-0.466968	-0.395822	-0.531338	-0.574252	-0.408244	-0.267081	-0.451158	-0.549407	-0.0344438	-0.419537	-0.442123	0.0739695	-0.805759	-0.131564	0.083004	-0.819311	-0.696217	-0.673631	-0.115754	-0.660079	0.162055	0.00846979	-0.714286	-0.762846	-0.325805	-0.77188	0.114625	0.083004	-0.557312	-0.478261	-0.499718	-0.0694523	-0.638622
change.Ignatiadis2012PIK3CANoPAGs	PIK3CA-GA.NoPAGs	-0.298701	-0.112366	-0.350649	-0.611519	-0.425184	-0.395822	-0.434218	-0.600226	-0.511011	-0.127047	-0.127047	-0.561829	-0.574252	-0.389046	-0.5607	-0.470356	-0.445511	-0.621683	-0.715415	-0.548278	-0.445511	-0.448899	-0.675889	0.17109	-0.550536	-0.516657	0.253529	-0.356296	-0.0468662	-0.253529	-0.400339	-0.337098	-0.13834	-0.0920384	-0.328063	-0.130435	-0.0412196	-0.198193	-0.262564	-0.408244	-0.264822	-0.111237	-0.132693	-0.491813	-0.44664	-0.566347	0.168831	-0.112366
change.TP53-GS	TP53-GS	-0.315584	-0.322417	-0.634105	-0.794466	-0.65782	-0.652174	-0.418408	-0.761717	-0.846414	-0.494071	-0.494071	-0.831733	-0.621683	-0.751553	-0.944664	-0.861095	-0.90175	-0.910785	-0.618295	-0.948052	-0.836251	-0.550536	-0.82157	-0.0254094	-0.953698	-0.969509	0.0457369	-0.238848	-0.294184	-0.515528	-0.227555	-0.12253	-0.244495	-0.260305	-0.0694523	-0.421796	-0.0931677	-0.311124	-0.223038	-0.813665	-0.214003	-0.4952	-0.498588	-0.335968	-0.328063	-0.295313	0.146245	-0.392434
change.Tcell-GS	Tcell-GS	-0.41039	-0.328063	-0.426313	-0.369848	-0.550536	-0.532468	-0.542631	-0.517787	-0.337098	-0.394692	-0.394692	-0.504235	-0.416149	-0.359684	-0.373235	-0.258046	-0.263693	-0.452287	-0.476002	-0.359684	-0.407115	-0.321287	-0.530209	-0.309994	-0.390175	-0.342744	-0.254658	-0.41389	-0.258046	-0.178995	-0.44777	-0.358554	-0.375494	-0.431959	-0.33371	-0.0254094	-0.376623	-0.376623	-0.470356	-0.0163749	-0.47939	-0.322417	-0.340486	-0.357425	-0.450028	-0.191417	-0.106719	-0.216262
[truncated: 27 more columns]
